# Supplementary material for: Electron stochastic acceleration in laboratory-produced kinetic turbulent plasmas
Source: Nat Commun. 2024 Jul 13;15:5897. doi: 10.1038/s41467-024-50085-7 (PMC11246523; doi:10.1038/s41467-024-50085-7)
Supplement: Supplementary file 3 — Source Data [file 41467_2024_50085_MOESM3_ESM.zip]

Archive with 28 entries (25 files):
- Source Data/Fig2-data/
- Source Data/Fig2-data/fig2-Bfield-1ns.npy
- Source Data/Fig2-data/fig2-Bfield-3ns.npy
- Source Data/Fig2-data/fig2-density-0.5ns.npy
- Source Data/Fig2-data/fig2-density-1ns.npy
- Source Data/Fig2-data/fig2-density-2ns.npy
- Source Data/Fig2-data/fig2-density-3ns.npy
- Source Data/Fig3-data/
- Source Data/Fig3-data/fig3-Bfield-1.0ns.npy
- Source Data/Fig3-data/fig3-Bfield-3.0ns.npy
- Source Data/Fig3-data/fig3-Bfield-6.0ns.npy
- Source Data/Fig3-data/fig3-Current_1.0ns.npy
- Source Data/Fig3-data/fig3-Current_3.0ns.npy
- Source Data/Fig3-data/fig3-Current_6.0ns.npy
- Source Data/Fig3-data/fig3-density_1.0ns.npy
- Source Data/Fig3-data/fig3-density_3.0ns.npy
- Source Data/Fig3-data/fig3-density_6.0ns.npy
- Source Data/Fig4-data/
- Source Data/Fig4-data/Experiment-Electron spectrum(Thermal and non-thermal).xlsx
- Source Data/Fig4-data/fig4-Bfield-10.0ns.npy
- Source Data/Fig4-data/fig4-Bfield-12.0ns.npy
- Source Data/Fig4-data/fig4-Bfield-4.0ns.npy
- Source Data/Fig4-data/fig4-energySectrum-sim-energy.npy
- Source Data/Fig4-data/fig4-energySpectrum-sim-dN-dE.npy
- Source Data/Fig4-data/fig4-trace-highEnergyParticle_x.npy
- Source Data/Fig4-data/fig4-trace-highEnergyParticle_y.npy
- Source Data/Fig4-data/fig4-trace-lowEnergyParticle_x.npy
- Source Data/Fig4-data/fig4-trace-lowEnergyParticle_y.npy
