# Supplementary material for: Electron stochastic acceleration in laboratory-produced kinetic turbulent plasmas
Source: Nat Commun. 2024 Jul 13;15:5897. doi: 10.1038/s41467-024-50085-7 (PMC11246523; doi:10.1038/s41467-024-50085-7)
Supplement: Supplementary file 3 — Source Data [file 41467_2024_50085_MOESM3_ESM.zip › Source Data/Fig4-data/Experiment-Electron spectrum(Thermal and non-thermal).xlsx]

## Sheet: Sheet1
Energy1	Thermal-electron number	Error bar	Energy2	Thermal-electron number	Error bar	Energy3	Nonthermal-electron number	Error bar	Energy 4	Nonthermal-electron number	Error bar	Energy 5	Nonthermal-electron number	Error bar
34.6496	0.00034927	0.00144	42.9346	0.03159	0.00116	46.9185	0.46094	0.01492	59.9805	1.02001	0.01167	89.529	0.06881	0.00782
34.7285	0.000341739	0.00144	43.0215	0.03151	0.00116	47.0088	0.46011	0.01489	60.0808	1.01821	0.01165	89.6472	0.06914	0.00781
34.8074	0.000350588	0.00144	43.1084	0.03146	0.00116	47.0991	0.45817	0.01486	60.1813	1.01513	0.01163	89.7654	0.06935	0.0078
34.8865	0.000366361	0.00143	43.1954	0.03155	0.00116	47.1896	0.459	0.01483	60.2818	1.0127	0.01161	89.8836	0.06929	0.00779
34.9656	0.000379056	0.00143	43.2824	0.03169	0.00116	47.2801	0.46259	0.01481	60.3823	1.01298	0.01159	90.0019	0.06917	0.00778
35.0448	0.000393005	0.00143	43.3696	0.03184	0.00115	47.3707	0.46517	0.01478	60.483	1.01262	0.01157	90.1203	0.06909	0.00777
35.1241	0.000394576	0.00142	43.4568	0.03202	0.00115	47.4614	0.4666	0.01475	60.5837	1.01092	0.01155	90.2388	0.06896	0.00776
35.2035	0.000389742	0.00142	43.5441	0.03238	0.00115	47.5521	0.46753	0.01472	60.6844	1.00967	0.01154	90.3573	0.06889	0.00775
35.283	0.000396596	0.00142	43.6315	0.03274	0.00115	47.6429	0.46918	0.01469	60.7853	1.00992	0.01152	90.4759	0.06882	0.00774
35.3625	0.000404369	0.00141	43.7189	0.03301	0.00114	47.7338	0.47212	0.01466	60.8862	1.00986	0.0115	90.5945	0.06898	0.00773
35.4421	0.000404013	0.00141	43.8065	0.03323	0.00114	47.8248	0.47474	0.01464	60.9872	1.00685	0.01148	90.7132	0.06929	0.00772
35.5218	0.000398227	0.00141	43.8941	0.03327	0.00114	47.9158	0.47648	0.01461	61.0883	1.00316	0.01146	90.8319	0.06948	0.00771
35.6016	0.000405075	0.0014	43.9818	0.03324	0.00114	48.007	0.47744	0.01458	61.1894	1.00118	0.01144	90.9507	0.06939	0.0077
35.6814	0.000432211	0.0014	44.0695	0.03325	0.00113	48.0982	0.47798	0.01455	61.2906	1.00002	0.01142	91.0696	0.0691	0.00769
35.7614	0.000443835	0.0014	44.1574	0.03328	0.00113	48.1894	0.47794	0.01453	61.3919	1.00024	0.0114	91.1885	0.06919	0.00768
35.8414	0.000435357	0.0014	44.2453	0.03321	0.00113	48.2808	0.47818	0.0145	61.4932	1.0009	0.01138	91.3075	0.06938	0.00767
35.9215	0.000432635	0.00139	44.3333	0.03329	0.00113	48.3722	0.47938	0.01447	61.5946	1.00014	0.01136	91.4266	0.06941	0.00766
36.0017	0.0004223	0.00139	44.4213	0.0336	0.00113	48.4637	0.48039	0.01444	61.6961	0.9987	0.01135	91.5457	0.06976	0.00765
36.082	0.000409672	0.00139	44.5095	0.03382	0.00112	48.5553	0.48183	0.01442	61.7977	0.99708	0.01133	91.6649	0.07025	0.00764
36.1623	0.000420884	0.00138	44.5977	0.0341	0.00112	48.6469	0.48458	0.01439	61.8993	0.995	0.01131	91.7841	0.07045	0.00763
36.2427	0.000438725	0.00138	44.686	0.03453	0.00112	48.7387	0.48696	0.01436	62.001	0.99263	0.01129	91.9034	0.07051	0.00762
36.3232	0.000444606	0.00138	44.7744	0.03481	0.00112	48.8305	0.4882	0.01434	62.1027	0.99128	0.01127	92.0227	0.07066	0.00761
36.4038	0.000460728	0.00137	44.8629	0.03493	0.00111	48.9224	0.48994	0.01431	62.2046	0.99091	0.01125	92.1422	0.07085	0.0076
36.4845	0.000467755	0.00137	44.9514	0.03502	0.00111	49.0143	0.49113	0.01428	62.3065	0.99131	0.01123	92.2616	0.07068	0.00759
36.5652	0.000462149	0.00137	45.04	0.03508	0.00111	49.1063	0.49201	0.01425	62.4085	0.99057	0.01122	92.3812	0.07046	0.00758
36.6461	0.000483635	0.00136	45.1287	0.03517	0.00111	49.1984	0.49417	0.01423	62.5105	0.98926	0.0112	92.5008	0.07047	0.00757
36.727	0.000496271	0.00136	45.2174	0.03537	0.00111	49.2906	0.49608	0.0142	62.6126	0.98905	0.01118	92.6204	0.07048	0.00756
36.808	0.000478129	0.00136	45.3063	0.03546	0.0011	49.3829	0.49792	0.01417	62.7148	0.98759	0.01116	92.7401	0.07049	0.00755
36.889	0.000456509	0.00136	45.3952	0.03536	0.0011	49.4752	0.50068	0.01415	62.8171	0.98606	0.01114	92.8599	0.07047	0.00754
36.9702	0.00045185	0.00135	45.4842	0.03541	0.0011	49.5676	0.50254	0.01412	62.9194	0.98471	0.01113	92.9797	0.07048	0.00753
37.0514	0.000449738	0.00135	45.5733	0.03573	0.0011	49.6601	0.50484	0.0141	63.0218	0.98133	0.01111	93.0996	0.07069	0.00752
37.1327	0.000461554	0.00135	45.6624	0.03594	0.00109	49.7526	0.50818	0.01407	63.1242	0.97993	0.01109	93.2196	0.07116	0.00751
37.2141	0.000484994	0.00134	45.7516	0.03589	0.00109	49.8453	0.51009	0.01404	63.2268	0.97971	0.01107	93.3396	0.07147	0.0075
37.2956	0.000496942	0.00134	45.8409	0.03576	0.00109	49.938	0.51055	0.01402	63.3294	0.97727	0.01105	93.4597	0.07149	0.00749
37.3771	0.000512164	0.00134	45.9303	0.03547	0.00109	50.0307	0.51058	0.01399	63.432	0.97566	0.01104	93.5798	0.07157	0.00748
37.4588	0.000517223	0.00133	46.0198	0.03517	0.00109	50.1236	0.51196	0.01397	63.5348	0.97685	0.01102	93.7	0.07174	0.00747
37.5405	0.000506499	0.00133	46.1093	0.03494	0.00108	50.2165	0.51437	0.01394	63.6376	0.97609	0.011	93.8203	0.07207	0.00746
37.6223	0.000502732	0.00133	46.1989	0.03471	0.00108	50.3095	0.51728	0.01391	63.7405	0.97351	0.01098	93.9406	0.07272	0.00745
37.7041	0.000522142	0.00133	46.2886	0.03448	0.00108	50.4026	0.52053	0.01389	63.8434	0.9722	0.01096	94.0609	0.07328	0.00744
37.7861	0.000540773	0.00132	46.3783	0.03436	0.00108	50.4958	0.52288	0.01386	63.9464	0.97124	0.01095	94.1814	0.07314	0.00743
37.8681	0.000538003	0.00132	46.4682	0.03455	0.00108	50.589	0.52412	0.01384	64.0495	0.97061	0.01093	94.3019	0.07301	0.00742
37.9502	0.000542333	0.00132	46.5581	0.03519	0.00107	50.6823	0.52608	0.01381	64.1527	0.96957	0.01091	94.4224	0.07304	0.00741
38.0324	0.000558461	0.00131	46.6481	0.0362	0.00107	50.7757	0.52867	0.01379	64.2559	0.96737	0.01089	94.543	0.07309	0.0074
38.1147	0.000566624	0.00131	46.7381	0.03716	0.00107	50.8691	0.53177	0.01376	64.3592	0.96577	0.01088	94.6637	0.0734	0.00739
38.197	0.00057878	0.00131	46.8283	0.03786	0.00107	50.9626	0.53533	0.01374	64.4626	0.96442	0.01086	94.7844	0.07359	0.00739
38.2794	0.000588633	0.00131	46.9185	0.0383	0.00107	51.0562	0.53736	0.01371	64.566	0.96068	0.01084	94.9052	0.07368	0.00738
38.362	0.000592761	0.0013	47.0088	0.03852	0.00106	51.1499	0.53871	0.01369	64.6695	0.95782	0.01082	95.026	0.07372	0.00737
38.4445	0.000612807	0.0013	47.0991	0.03871	0.00106	51.2437	0.54086	0.01366	64.7731	0.95815	0.01081	95.147	0.07353	0.00736
38.5272	0.000626849	0.0013	47.1896	0.03882	0.00106	51.3375	0.54301	0.01364	64.8768	0.95773	0.01079	95.2679	0.07325	0.00735
38.6099	0.000638895	0.0013	47.2801	0.0389	0.00106	51.4314	0.54435	0.01361	64.9805	0.9559	0.01077	95.3889	0.0733	0.00734
38.6928	0.000642444	0.00129	47.3707	0.03888	0.00106	51.5253	0.54561	0.01359	65.0842	0.95349	0.01076	95.51	0.07374	0.00733
38.7757	0.000647613	0.00129	47.4614	0.03878	0.00105	51.6194	0.54769	0.01356	65.1881	0.95159	0.01074	95.6312	0.07422	0.00732
38.8587	0.000659833	0.00129	47.5521	0.03873	0.00105	51.7135	0.55085	0.01354	65.292	0.9508	0.01072	95.7524	0.07439	0.00731
38.9417	0.000668827	0.00128	47.6429	0.03884	0.00105	51.8077	0.55372	0.01351	65.396	0.94986	0.0107	95.8736	0.07441	0.0073
39.0249	0.000699118	0.00128	47.7338	0.03915	0.00105	51.9019	0.55618	0.01349	65.5001	0.94959	0.01069	95.995	0.07469	0.00729
39.1081	0.000717383	0.00128	47.8248	0.03949	0.00105	51.9963	0.55898	0.01346	65.6042	0.94834	0.01067	96.1163	0.07507	0.00728
39.1914	0.000702113	0.00128	47.9158	0.03962	0.00104	52.0907	0.56241	0.01344	65.7084	0.9461	0.01065	96.2378	0.07523	0.00727
39.2748	0.000692661	0.00127	48.007	0.03958	0.00104	52.1852	0.56562	0.01341	65.8127	0.94678	0.01064	96.3593	0.07511	0.00726
39.3582	0.000698774	0.00127	48.0982	0.03963	0.00104	52.2798	0.56678	0.01339	65.917	0.9465	0.01062	96.4808	0.07498	0.00726
39.4418	0.000711793	0.00127	48.1894	0.03977	0.00104	52.3744	0.56845	0.01337	66.0214	0.94316	0.0106	96.6025	0.07518	0.00725
39.5254	0.000709135	0.00127	48.2808	0.03989	0.00104	52.4691	0.57232	0.01334	66.1259	0.93942	0.01059	96.7241	0.07569	0.00724
39.6091	0.000691256	0.00126	48.3722	0.03991	0.00103	52.5639	0.57557	0.01332	66.2304	0.93692	0.01057	96.8459	0.07621	0.00723
39.6929	0.000719326	0.00126	48.4637	0.03998	0.00103	52.6587	0.57728	0.01329	66.335	0.93747	0.01055	96.9677	0.07664	0.00722
39.7767	0.000751151	0.00126	48.5553	0.04018	0.00103	52.7537	0.57852	0.01327	66.4397	0.93917	0.01054	97.0895	0.07704	0.00721
39.8607	0.000763715	0.00125	48.6469	0.04045	0.00103	52.8487	0.58095	0.01325	66.5444	0.93852	0.01052	97.2114	0.07732	0.0072
39.9447	0.000772659	0.00125	48.7387	0.04072	0.00103	52.9438	0.5843	0.01322	66.6492	0.93598	0.0105	97.3334	0.07758	0.00719
40.0288	0.000779227	0.00125	48.8305	0.04083	0.00102	53.0389	0.58721	0.0132	66.7541	0.93454	0.01049	97.4554	0.07787	0.00718
40.1129	0.000779164	0.00125	48.9224	0.04077	0.00102	53.1341	0.59093	0.01317	66.8591	0.93502	0.01047	97.5775	0.07804	0.00717
40.1972	0.000775674	0.00124	49.0143	0.04074	0.00102	53.2294	0.59592	0.01315	66.9641	0.93676	0.01045	97.6997	0.07814	0.00716
40.2815	0.000804674	0.00124	49.1063	0.0408	0.00102	53.3248	0.59977	0.01313	67.0692	0.93713	0.01044	97.8218	0.07826	0.00716
40.3659	0.000841313	0.00124	49.1984	0.04089	0.00102	53.4203	0.60162	0.0131	67.1743	0.93567	0.01042	97.9441	0.07823	0.00715
40.4504	0.000854677	0.00124	49.2906	0.0411	0.00101	53.5158	0.604	0.01308	67.2796	0.9343	0.0104	98.0664	0.07788	0.00714
40.535	0.000875561	0.00123	49.3829	0.04139	0.00101	53.6114	0.60803	0.01306	67.3849	0.93316	0.01039	98.1888	0.07765	0.00713
40.6196	0.00090667	0.00123	49.4752	0.04156	0.00101	53.707	0.61161	0.01303	67.4902	0.93221	0.01037	98.3113	0.07778	0.00712
40.7043	0.00090699	0.00123	49.5676	0.04167	0.00101	53.8028	0.6148	0.01301	67.5957	0.93097	0.01036	98.4337	0.07797	0.00711
40.7892	0.000908596	0.00123	49.6601	0.04185	0.00101	53.8986	0.61792	0.01299	67.7011	0.92794	0.01034	98.5563	0.07836	0.0071
40.874	0.000909104	0.00122	49.7526	0.04195	0.001	53.9945	0.61922	0.01296	67.8067	0.92562	0.01032	98.6789	0.07892	0.00709
40.959	0.000909279	0.00122	49.8453	0.04204	0.001	54.0904	0.62028	0.01294	67.9123	0.92467	0.01031	98.8016	0.07958	0.00708
41.044	0.000904348	0.00122	49.938	0.04225	0.001	54.1865	0.62245	0.01292	68.018	0.92367	0.01029	98.9243	0.08024	0.00708
41.1292	0.000893299	0.00122	50.0307	0.04254	0.000999386	54.2826	0.62527	0.0129	68.1238	0.92255	0.01028	99.0471	0.08072	0.00707
41.2143	0.000911165	0.00121	50.1236	0.04291	0.000997534	54.3787	0.6286	0.01287	68.2297	0.92129	0.01026	99.1699	0.08112	0.00706
41.2996	0.000960148	0.00121	50.2165	0.04298	0.000995688	54.475	0.6322	0.01285	68.3356	0.92041	0.01024	99.2928	0.08132	0.00705
41.385	0.001	0.00121	50.3095	0.04278	0.000993848	54.5713	0.63486	0.01283	68.4415	0.91886	0.01023	99.4158	0.08121	0.00704
41.4704	0.00102	0.00121	50.4026	0.04261	0.000992012	54.6677	0.63718	0.0128	68.5476	0.91601	0.01021	99.5388	0.08112	0.00703
41.5559	0.00102	0.0012	50.4958	0.04269	0.000990182	54.7642	0.63987	0.01278	68.6537	0.91175	0.0102	99.6619	0.08151	0.00702
41.6415	0.00101	0.0012	50.589	0.04291	0.000988358	54.8607	0.64137	0.01276	68.7599	0.90845	0.01018	99.785	0.0819	0.00702
41.7272	0.00102	0.0012	50.6823	0.043	0.000986538	54.9573	0.64307	0.01274	68.8661	0.908	0.01016	99.9082	0.08197	0.00701
41.8129	0.00102	0.0012	50.7757	0.04306	0.000984724	55.054	0.64545	0.01271	68.9724	0.90739	0.01015	100.031	0.0822	0.007
41.8987	0.00104	0.00119	50.8691	0.04306	0.000982915	55.1508	0.64833	0.01269	69.0788	0.90573	0.01013	100.155	0.08269	0.00699
41.9846	0.00106	0.00119	50.9626	0.043	0.000981111	55.2476	0.6511	0.01267	69.1852	0.90365	0.01012	100.278	0.08296	0.00698
42.0706	0.00106	0.00119	51.0562	0.04312	0.000979312	55.3445	0.65389	0.01265	69.2917	0.90037	0.0101	100.402	0.08292	0.00697
42.1566	0.00109	0.00119	51.1499	0.04331	0.000977519	55.4415	0.65663	0.01263	69.3983	0.89902	0.01009	100.525	0.08298	0.00696
42.2428	0.00113	0.00118	51.2437	0.04338	0.000975731	55.5386	0.6582	0.0126	69.505	0.90008	0.01007	100.649	0.08311	0.00695
42.329	0.00118	0.00118	51.3375	0.04347	0.000973948	55.6357	0.65927	0.01258	69.6117	0.90049	0.01006	100.772	0.0832	0.00695
42.4153	0.00118	0.00118	51.4314	0.04367	0.000972169	55.7329	0.66033	0.01256	69.7185	0.89963	0.01004	100.896	0.08325	0.00694
42.5016	0.00115	0.00118	51.5253	0.0437	0.000970396	55.8302	0.66235	0.01254	69.8253	0.89849	0.01003	101.02	0.08354	0.00693
42.5881	0.00116	0.00117	51.6194	0.04371	0.000968629	55.9275	0.6646	0.01252	69.9323	0.89858	0.01001	101.143	0.08382	0.00692
42.6746	0.00119	0.00117	51.7135	0.04405	0.000966866	56.0249	0.66702	0.01249	70.0392	0.89695	0.00999	101.267	0.084	0.00691
42.7612	0.0012	0.00117	51.8077	0.04442	0.000965108	56.1224	0.66889	0.01247	70.1463	0.8943	0.00998	101.391	0.08453	0.0069
42.8479	0.00118	0.00117	51.9019	0.04445	0.000963355	56.22	0.66934	0.01245	70.2534	0.89238	0.00996	101.515	0.08515	0.0069
42.9346	0.00117	0.00116	51.9963	0.04425	0.000961607	56.3176	0.67019	0.01243	70.3606	0.89187	0.00995	101.639	0.08555	0.00689
43.0215	0.00119	0.00116	52.0907	0.04409	0.000959864	56.4153	0.67097	0.01241	70.4679	0.89143	0.00993	101.763	0.08587	0.00688
43.1084	0.0012	0.00116	52.1852	0.04423	0.000958126	56.5131	0.67125	0.01239	70.5752	0.89145	0.00992	101.887	0.0863	0.00687
43.1954	0.00122	0.00116	52.2798	0.04462	0.000956393	56.6109	0.67197	0.01237	70.6826	0.89029	0.0099	102.011	0.08669	0.00686
43.2824	0.00123	0.00116	52.3744	0.04491	0.000954665	56.7088	0.67286	0.01234	70.79	0.88705	0.00989	102.136	0.08705	0.00685
43.3696	0.00125	0.00115	52.4691	0.04505	0.000952942	56.8068	0.67354	0.01232	70.8976	0.88493	0.00987	102.26	0.08745	0.00685
43.4568	0.00128	0.00115	52.5639	0.04511	0.000951223	56.9049	0.67337	0.0123	71.0052	0.88362	0.00986	102.384	0.0877	0.00684
43.5441	0.00132	0.00115	52.6587	0.04504	0.00094951	57.003	0.67346	0.01228	71.1128	0.88232	0.00984	102.509	0.08776	0.00683
43.6315	0.00134	0.00115	52.7537	0.0448	0.000947801	57.1013	0.67362	0.01226	71.2205	0.87914	0.00983	102.633	0.08789	0.00682
43.7189	0.00135	0.00114	52.8487	0.04457	0.000946097	57.1995	0.67365	0.01224	71.3283	0.87689	0.00981	102.758	0.0882	0.00681
43.8065	0.00136	0.00114	52.9438	0.04434	0.000944398	57.2979	0.67395	0.01222	71.4362	0.87622	0.0098	102.882	0.08842	0.0068
43.8941	0.00137	0.00114	53.0389	0.04418	0.000942704	57.3963	0.67355	0.0122	71.5441	0.87579	0.00978	103.007	0.08837	0.0068
43.9818	0.00136	0.00114	53.1341	0.04413	0.000941015	57.4948	0.6721	0.01218	71.6521	0.87454	0.00977	103.131	0.08847	0.00679
44.0695	0.00137	0.00113	53.2294	0.04404	0.00093933	57.5934	0.67018	0.01215	71.7602	0.87105	0.00975	103.256	0.0889	0.00678
44.1574	0.00137	0.00113	53.3248	0.04373	0.00093765	57.692	0.67015	0.01213	71.8683	0.8692	0.00974	103.381	0.08933	0.00677
44.2453	0.00137	0.00113	53.4203	0.04328	0.000935975	57.7907	0.67084	0.01211	71.9765	0.86903	0.00973	103.506	0.08982	0.00676
44.3333	0.0014	0.00113	53.5158	0.04294	0.000934304	57.8895	0.6698	0.01209	72.0847	0.86762	0.00971	103.631	0.09025	0.00675
44.4213	0.00142	0.00113	53.6114	0.04269	0.000932638	57.9884	0.66864	0.01207	72.1931	0.86636	0.0097	103.756	0.09025	0.00675
44.5095	0.00143	0.00112	53.707	0.04226	0.000930977	58.0873	0.66751	0.01205	72.3015	0.86503	0.00968	103.881	0.09007	0.00674
44.5977	0.00148	0.00112	53.8028	0.04177	0.00092932	58.1863	0.66675	0.01203	72.4099	0.86208	0.00967	104.006	0.09026	0.00673
44.686	0.00153	0.00112	53.8986	0.04151	0.000927668	58.2854	0.66756	0.01201	72.5185	0.86027	0.00965	104.131	0.09063	0.00672
44.7744	0.00158	0.00112	53.9945	0.04143	0.000926021	58.3845	0.66815	0.01199	72.627	0.86068	0.00964	104.256	0.09101	0.00671
44.8629	0.00158	0.00111	54.0904	0.04144	0.000924378	58.4837	0.66766	0.01197	72.7357	0.8598	0.00962	104.381	0.09128	0.00671
44.9514	0.00157	0.00111	54.1865	0.04142	0.00092274	58.583	0.66713	0.01195	72.8444	0.85791	0.00961	104.507	0.09142	0.0067
45.04	0.00158	0.00111	54.2826	0.04148	0.000921106	58.6824	0.66646	0.01193	72.9532	0.85572	0.0096	104.632	0.09191	0.00669
45.1287	0.00159	0.00111	54.3787	0.04177	0.000919477	58.7818	0.66562	0.01191	73.0621	0.85439	0.00958	104.758	0.09254	0.00668
45.2174	0.00162	0.00111	54.475	0.04209	0.000917852	58.8813	0.66547	0.01189	73.171	0.85452	0.00957	104.883	0.09274	0.00667
45.3063	0.00163	0.0011	54.5713	0.0423	0.000916232	58.9809	0.66475	0.01187	73.28	0.85416	0.00955	105.009	0.09253	0.00667
45.3952	0.00164	0.0011	54.6677	0.04243	0.000914617	59.0805	0.6637	0.01185	73.389	0.85406	0.00954	105.134	0.09259	0.00666
45.4842	0.00165	0.0011	54.7642	0.04251	0.000913006	59.1802	0.66297	0.01183	73.4982	0.85328	0.00952	105.26	0.09309	0.00665
45.5733	0.00166	0.0011	54.8607	0.04258	0.000911399	59.28	0.66133	0.01181	73.6074	0.84962	0.00951	105.386	0.09368	0.00664
45.6624	0.00168	0.00109	54.9573	0.04264	0.000909797	59.3799	0.66101	0.01179	73.7166	0.84696	0.0095	105.511	0.09438	0.00663
45.7516	0.00172	0.00109	55.054	0.04271	0.000908199	59.4798	0.66348	0.01177	73.8259	0.84762	0.00948	105.637	0.095	0.00663
45.8409	0.00177	0.00109	55.1508	0.04287	0.000906605	59.5798	0.66503	0.01175	73.9353	0.84804	0.00947	105.763	0.09544	0.00662
45.9303	0.00181	0.00109	55.2476	0.04308	0.000905016	59.6799	0.66427	0.01173	74.0448	0.84683	0.00945	105.889	0.09567	0.00661
46.0198	0.00185	0.00109	55.3445	0.04319	0.000903432	59.78	0.66281	0.01171	74.1543	0.84451	0.00944	106.015	0.09566	0.0066
46.1093	0.00189	0.00108	55.4415	0.04324	0.000901851	59.8802	0.66188	0.01169	74.2639	0.84303	0.00943	106.141	0.0957	0.0066
46.1989	0.00188	0.00108	55.5386	0.04326	0.000900275	59.9805	0.66265	0.01167	74.3735	0.84325	0.00941	106.267	0.09598	0.00659
46.2886	0.00187	0.00108	55.6357	0.04315	0.000898704	60.0808	0.66501	0.01165	74.4832	0.84384	0.0094	106.393	0.09621	0.00658
46.3783	0.0019	0.00108	55.7329	0.04306	0.000897136	60.1813	0.66769	0.01163	74.593	0.84363	0.00938	106.519	0.09602	0.00657
46.4682	0.00194	0.00108	55.8302	0.04301	0.000895573	60.2818	0.66891	0.01161	74.7029	0.84319	0.00937	106.646	0.09622	0.00656
46.5581	0.00195	0.00107	55.9275	0.04298	0.000894015	60.3823	0.66917	0.01159	74.8128	0.84167	0.00936	106.772	0.09684	0.00656
46.6481	0.00194	0.00107	56.0249	0.04301	0.00089246	60.483	0.66904	0.01157	74.9228	0.83974	0.00934	106.898	0.09733	0.00655
46.7381	0.00194	0.00107	56.1224	0.04301	0.00089091	60.5837	0.66691	0.01155	75.0328	0.8382	0.00933	107.025	0.09773	0.00654
46.8283	0.00197	0.00107	56.22	0.04321	0.000889364	60.6844	0.66407	0.01154	75.1429	0.83575	0.00932	107.151	0.0979	0.00653
46.9185	0.00204	0.00107	56.3176	0.04348	0.000887822	60.7853	0.66348	0.01152	75.2531	0.83362	0.0093	107.278	0.09803	0.00653
47.0088	0.00207	0.00106	56.4153	0.04364	0.000886284	60.8862	0.66423	0.0115	75.3633	0.83214	0.00929	107.404	0.09815	0.00652
47.0991	0.0021	0.00106	56.5131	0.04387	0.000884751	60.9872	0.66441	0.01148	75.4736	0.83116	0.00927	107.531	0.09825	0.00651
47.1896	0.00214	0.00106	56.6109	0.04408	0.000883222	61.0883	0.66429	0.01146	75.584	0.83071	0.00926	107.658	0.09859	0.0065
47.2801	0.00214	0.00106	56.7088	0.04426	0.000881697	61.1894	0.66475	0.01144	75.6945	0.83063	0.00925	107.785	0.09931	0.00649
47.3707	0.00216	0.00106	56.8068	0.0445	0.000880176	61.2906	0.66643	0.01142	75.805	0.83034	0.00923	107.911	0.10001	0.00649
47.4614	0.00225	0.00105	56.9049	0.04462	0.000878659	61.3919	0.66827	0.0114	75.9155	0.83031	0.00922	108.038	0.10037	0.00648
47.5521	0.00229	0.00105	57.003	0.04455	0.000877146	61.4932	0.66825	0.01138	76.0262	0.82988	0.00921	108.165	0.10045	0.00647
47.6429	0.00227	0.00105	57.1013	0.04448	0.000875638	61.5946	0.66721	0.01136	76.1368	0.82871	0.00919	108.292	0.10049	0.00646
47.7338	0.00228	0.00105	57.1995	0.04451	0.000874133	61.6961	0.66676	0.01135	76.2476	0.8278	0.00918	108.419	0.1008	0.00646
47.8248	0.00235	0.00105	57.2979	0.04458	0.000872633	61.7977	0.66525	0.01133	76.3584	0.82713	0.00917	108.546	0.10133	0.00645
47.9158	0.00243	0.00104	57.3963	0.04476	0.000871136	61.8993	0.66266	0.01131	76.4693	0.8267	0.00915	108.674	0.10164	0.00644
48.007	0.00246	0.00104	57.4948	0.04505	0.000869644	62.001	0.66088	0.01129	76.5803	0.82616	0.00914	108.801	0.1019	0.00643
48.0982	0.00248	0.00104	57.5934	0.0453	0.000868155	62.1027	0.66057	0.01127	76.6913	0.8237	0.00913	108.928	0.10226	0.00643
48.1894	0.00251	0.00104	57.692	0.04556	0.000866671	62.2046	0.66073	0.01125	76.8024	0.8203	0.00911	109.055	0.10247	0.00642
48.2808	0.00256	0.00104	57.7907	0.04576	0.000865191	62.3065	0.6597	0.01123	76.9136	0.81868	0.0091	109.183	0.10243	0.00641
48.3722	0.00258	0.00103	57.8895	0.04573	0.000863714	62.4085	0.65859	0.01122	77.0248	0.81884	0.00909	109.31	0.10248	0.0064
48.4637	0.00256	0.00103	57.9884	0.04557	0.000862242	62.5105	0.6582	0.0112	77.1361	0.81801	0.00907	109.438	0.10304	0.0064
48.5553	0.00258	0.00103	58.0873	0.04548	0.000860773	62.6126	0.65706	0.01118	77.2474	0.81599	0.00906	109.565	0.1036	0.00639
48.6469	0.00261	0.00103	58.1863	0.04553	0.000859309	62.7148	0.65728	0.01116	77.3588	0.81431	0.00905	109.693	0.10393	0.00638
48.7387	0.00269	0.00103	58.2854	0.04573	0.000857848	62.8171	0.65873	0.01114	77.4703	0.81289	0.00904	109.821	0.10419	0.00637
48.8305	0.00276	0.00102	58.3845	0.04576	0.000856392	62.9194	0.65886	0.01113	77.5819	0.8128	0.00902	109.948	0.10426	0.00637
48.9224	0.00279	0.00102	58.4837	0.04564	0.000854939	63.0218	0.65891	0.01111	77.6935	0.81256	0.00901	110.076	0.10414	0.00636
49.0143	0.00287	0.00102	58.583	0.04564	0.00085349	63.1242	0.65888	0.01109	77.8051	0.81149	0.009	110.204	0.10408	0.00635
49.1063	0.00293	0.00102	58.6824	0.04572	0.000852045	63.2268	0.65835	0.01107	77.9169	0.81052	0.00898	110.332	0.1042	0.00634
49.1984	0.00294	0.00102	58.7818	0.04582	0.000850603	63.3294	0.65847	0.01105	78.0287	0.81032	0.00897	110.46	0.10456	0.00634
49.2906	0.003	0.00101	58.8813	0.04595	0.000849166	63.432	0.6581	0.01104	78.1405	0.81081	0.00896	110.588	0.10473	0.00633
49.3829	0.00306	0.00101	58.9809	0.04613	0.000847733	63.5348	0.65674	0.01102	78.2525	0.81062	0.00895	110.716	0.10476	0.00632
49.4752	0.00306	0.00101	59.0805	0.04635	0.000846303	63.6376	0.65554	0.011	78.3645	0.80957	0.00893	110.844	0.10494	0.00632
49.5676	0.00307	0.00101	59.1802	0.04659	0.000844877	63.7405	0.65425	0.01098	78.4765	0.80726	0.00892	110.972	0.10513	0.00631
49.6601	0.00307	0.00101	59.28	0.04669	0.000843455	63.8434	0.65396	0.01096	78.5887	0.80506	0.00891	111.1	0.10575	0.0063
49.7526	0.00311	0.001	59.3799	0.04659	0.000842036	63.9464	0.65563	0.01095	78.7009	0.80368	0.00889	111.228	0.10674	0.00629
49.8453	0.00317	0.001	59.4798	0.0465	0.000840622	64.0495	0.65653	0.01093	78.8131	0.80227	0.00888	111.357	0.10753	0.00629
49.938	0.00327	0.001	59.5798	0.04656	0.000839211	64.1527	0.65629	0.01091	78.9254	0.80133	0.00887	111.485	0.10769	0.00628
50.0307	0.00337	0.000999386	59.6799	0.04671	0.000837804	64.2559	0.65667	0.01089	79.0378	0.8007	0.00886	111.614	0.10725	0.00627
50.1236	0.0034	0.000997534	59.78	0.04684	0.0008364	64.3592	0.65524	0.01088	79.1502	0.79903	0.00884	111.742	0.10679	0.00626
50.2165	0.00344	0.000995688	59.8802	0.04701	0.000835	64.4626	0.65273	0.01086	79.2628	0.79826	0.00883	111.871	0.1065	0.00626
50.3095	0.00349	0.000993848	59.9805	0.04714	0.000833604	64.566	0.65279	0.01084	79.3753	0.7981	0.00882	111.999	0.10642	0.00625
50.4026	0.00353	0.000992012	60.0808	0.04721	0.000832212	64.6695	0.65359	0.01082	79.488	0.79671	0.00881	112.128	0.10689	0.00624
50.4958	0.00356	0.000990182	60.1813	0.04737	0.000830823	64.7731	0.65351	0.01081	79.6007	0.79563	0.00879	112.257	0.1078	0.00624
50.589	0.00361	0.000988358	60.2818	0.04764	0.000829438	64.8768	0.65427	0.01079	79.7134	0.79503	0.00878	112.385	0.10849	0.00623
50.6823	0.0037	0.000986538	60.3823	0.04782	0.000828057	64.9805	0.65537	0.01077	79.8263	0.79415	0.00877	112.514	0.10888	0.00622
50.7757	0.00372	0.000984724	60.483	0.0478	0.000826679	65.0842	0.65552	0.01076	79.9392	0.79251	0.00876	112.643	0.10911	0.00621
50.8691	0.00373	0.000982915	60.5837	0.04773	0.000825305	65.1881	0.65427	0.01074	80.0521	0.7914	0.00874	112.772	0.10909	0.00621
50.9626	0.00377	0.000981111	60.6844	0.04778	0.000823934	65.292	0.65233	0.01072	80.1651	0.79091	0.00873	112.901	0.10904	0.0062
51.0562	0.00381	0.000979312	60.7853	0.04788	0.000822567	65.396	0.65047	0.0107	80.2782	0.78985	0.00872	113.03	0.109	0.00619
51.1499	0.00389	0.000977519	60.8862	0.04783	0.000821204	65.5001	0.64909	0.01069	80.3914	0.78882	0.00871	113.159	0.10889	0.00619
51.2437	0.00395	0.000975731	60.9872	0.04776	0.000819844	65.6042	0.64837	0.01067	80.5046	0.78745	0.0087	113.288	0.10899	0.00618
51.3375	0.00403	0.000973948	61.0883	0.04778	0.000818488	65.7084	0.64708	0.01065	80.6179	0.78458	0.00868	113.417	0.10928	0.00617
51.4314	0.00407	0.000972169	61.1894	0.04788	0.000817135	65.8127	0.64548	0.01064	80.7312	0.78181	0.00867	113.547	0.10949	0.00616
51.5253	0.00413	0.000970396	61.2906	0.0481	0.000815786	65.917	0.64587	0.01062	80.8446	0.7799	0.00866	113.676	0.1097	0.00616
51.6194	0.00419	0.000968629	61.3919	0.04829	0.00081444	66.0214	0.64695	0.0106	80.9581	0.77924	0.00865	113.805	0.10997	0.00615
51.7135	0.0042	0.000966866	61.4932	0.04823	0.000813098	66.1259	0.64748	0.01059	81.0716	0.7787	0.00863	113.935	0.11036	0.00614
51.8077	0.00428	0.000965108	61.5946	0.04819	0.000811759	66.2304	0.64725	0.01057	81.1852	0.77789	0.00862	114.064	0.1107	0.00614
51.9019	0.00438	0.000963355	61.6961	0.04835	0.000810424	66.335	0.64597	0.01055	81.2989	0.77704	0.00861	114.194	0.11078	0.00613
51.9963	0.00447	0.000961607	61.7977	0.04835	0.000809092	66.4397	0.64468	0.01054	81.4126	0.77558	0.0086	114.323	0.1108	0.00612
52.0907	0.00456	0.000959864	61.8993	0.04807	0.000807764	66.5444	0.64334	0.01052	81.5264	0.77483	0.00859	114.453	0.11094	0.00612
52.1852	0.00465	0.000958126	62.001	0.04776	0.000806439	66.6492	0.64208	0.0105	81.6403	0.77423	0.00857	114.582	0.11102	0.00611
52.2798	0.0047	0.000956393	62.1027	0.04756	0.000805117	66.7541	0.64042	0.01049	81.7542	0.77269	0.00856	114.712	0.111	0.0061
52.3744	0.00473	0.000954665	62.2046	0.04759	0.000803799	66.8591	0.63917	0.01047	81.8681	0.77128	0.00855	114.842	0.11114	0.0061
52.4691	0.00478	0.000952942	62.3065	0.04778	0.000802485	66.9641	0.63837	0.01045	81.9822	0.77001	0.00854	114.972	0.11121	0.00609
52.5639	0.00486	0.000951223	62.4085	0.04791	0.000801174	67.0692	0.63754	0.01044	82.0963	0.76857	0.00853	115.102	0.11112	0.00608
52.6587	0.00492	0.00094951	62.5105	0.04806	0.000799866	67.1743	0.63683	0.01042	82.2105	0.76765	0.00851	115.232	0.11099	0.00607
52.7537	0.00498	0.000947801	62.6126	0.04827	0.000798561	67.2796	0.63596	0.0104	82.3247	0.7684	0.0085	115.362	0.11079	0.00607
52.8487	0.00508	0.000946097	62.7148	0.0484	0.00079726	67.3849	0.6359	0.01039	82.439	0.76933	0.00849	115.492	0.11079	0.00606
52.9438	0.00516	0.000944398	62.8171	0.04839	0.000795962	67.4902	0.63705	0.01037	82.5533	0.76893	0.00848	115.622	0.11099	0.00605
53.0389	0.00518	0.000942704	62.9194	0.04827	0.000794668	67.5957	0.63767	0.01036	82.6678	0.76821	0.00847	115.752	0.1113	0.00605
53.1341	0.00522	0.000941015	63.0218	0.04813	0.000793377	67.7011	0.63627	0.01034	82.7823	0.7666	0.00846	115.882	0.11145	0.00604
53.2294	0.00527	0.00093933	63.1242	0.04791	0.000792089	67.8067	0.63386	0.01032	82.8968	0.76391	0.00844	116.012	0.11115	0.00603
53.3248	0.0053	0.00093765	63.2268	0.0475	0.000790804	67.9123	0.63242	0.01031	83.0114	0.76319	0.00843	116.143	0.11074	0.00603
53.4203	0.00532	0.000935975	63.3294	0.04719	0.000789523	68.018	0.63203	0.01029	83.1261	0.76317	0.00842	116.273	0.11048	0.00602
53.5158	0.00536	0.000934304	63.432	0.04725	0.000788245	68.1238	0.63191	0.01028	83.2408	0.76219	0.00841	116.404	0.11038	0.00601
53.6114	0.00541	0.000932638	63.5348	0.04746	0.000786971	68.2297	0.63073	0.01026	83.3556	0.76194	0.0084	116.534	0.11071	0.00601
53.707	0.00546	0.000930977	63.6376	0.04775	0.000785699	68.3356	0.62981	0.01024	83.4705	0.76079	0.00839	116.665	0.11132	0.006
53.8028	0.00554	0.00092932	63.7405	0.04818	0.000784431	68.4415	0.62994	0.01023	83.5854	0.75981	0.00837	116.795	0.11173	0.00599
53.8986	0.00568	0.000927668	63.8434	0.0485	0.000783166	68.5476	0.62915	0.01021	83.7004	0.75871	0.00836	116.926	0.11177	0.00599
53.9945	0.0058	0.000926021	63.9464	0.0485	0.000781904	68.6537	0.6277	0.0102	83.8154	0.75674	0.00835	117.057	0.11156	0.00598
54.0904	0.00591	0.000924378	64.0495	0.04838	0.000780646	68.7599	0.62544	0.01018	83.9305	0.75465	0.00834	117.187	0.11138	0.00597
54.1865	0.00599	0.00092274	64.1527	0.04841	0.000779391	68.8661	0.62301	0.01016	84.0457	0.75313	0.00833	117.318	0.1114	0.00597
54.2826	0.00599	0.000921106	64.2559	0.04847	0.000778138	68.9724	0.62141	0.01015	84.161	0.75353	0.00832	117.449	0.11117	0.00596
54.3787	0.00605	0.000919477	64.3592	0.04845	0.000776889	69.0788	0.62098	0.01013	84.2763	0.75382	0.00831	117.58	0.11082	0.00595
54.475	0.0062	0.000917852	64.4626	0.04858	0.000775644	69.1852	0.62182	0.01012	84.3916	0.75197	0.00829	117.711	0.11078	0.00595
54.5713	0.00633	0.000916232	64.566	0.04876	0.000774401	69.2917	0.6225	0.0101	84.5071	0.7485	0.00828	117.842	0.11097	0.00594
54.6677	0.00642	0.000914617	64.6695	0.04873	0.000773162	69.3983	0.62226	0.01009	84.6225	0.74494	0.00827	117.973	0.11091	0.00593
54.7642	0.0065	0.000913006	64.7731	0.04873	0.000771925	69.505	0.6225	0.01007	84.7381	0.74211	0.00826	118.104	0.11083	0.00593
54.8607	0.00655	0.000911399	64.8768	0.0488	0.000770692	69.6117	0.62276	0.01006	84.8537	0.74157	0.00825	118.235	0.11111	0.00592
54.9573	0.00659	0.000909797	64.9805	0.04875	0.000769462	69.7185	0.62176	0.01004	84.9694	0.74236	0.00824	118.366	0.11135	0.00591
55.054	0.00667	0.000908199	65.0842	0.04872	0.000768235	69.8253	0.62021	0.01003	85.0851	0.74205	0.00823	118.498	0.11158	0.00591
55.1508	0.00671	0.000906605	65.1881	0.04872	0.000767011	69.9323	0.61824	0.01001	85.2009	0.74112	0.00822	118.629	0.11208	0.0059
55.2476	0.0068	0.000905016	65.292	0.04864	0.00076579	70.0392	0.61674	0.00999	85.3168	0.74035	0.0082	118.76	0.11261	0.00589
55.3445	0.00691	0.000903432	65.396	0.04864	0.000764573	70.1463	0.61591	0.00998	85.4327	0.74071	0.00819	118.892	0.11285	0.00589
55.4415	0.00699	0.000901851	65.5001	0.04875	0.000763358	70.2534	0.61346	0.00996	85.5487	0.7406	0.00818	119.023	0.11274	0.00588
55.5386	0.00703	0.000900275	65.6042	0.04888	0.000762146	70.3606	0.60952	0.00995	85.6647	0.73813	0.00817	119.155	0.11243	0.00587
55.6357	0.0071	0.000898704	65.7084	0.04902	0.000760938	70.4679	0.60608	0.00993	85.7809	0.73566	0.00816	119.287	0.11201	0.00587
55.7329	0.00725	0.000897136	65.8127	0.04924	0.000759732	70.5752	0.60391	0.00992	85.897	0.73443	0.00815	119.418	0.11199	0.00586
55.8302	0.00734	0.000895573	65.917	0.04953	0.00075853	70.6826	0.60271	0.0099	86.0133	0.7334	0.00814	119.55	0.11246	0.00586
55.9275	0.00739	0.000894015	66.0214	0.04972	0.00075733	70.79	0.60063	0.00989	86.1296	0.7323	0.00813	119.682	0.11266	0.00585
56.0249	0.00746	0.00089246	66.1259	0.04977	0.000756134	70.8976	0.59768	0.00987	86.2459	0.73066	0.00812	119.813	0.11235	0.00584
56.1224	0.00751	0.00089091	66.2304	0.04972	0.00075494	71.0052	0.59672	0.00986	86.3624	0.72915	0.00811	119.945	0.112	0.00584
56.22	0.00758	0.000889364	66.335	0.04956	0.00075375	71.1128	0.59602	0.00984	86.4788	0.72782	0.00809	120.077	0.11192	0.00583
56.3176	0.00765	0.000887822	66.4397	0.04941	0.000752562	71.2205	0.59553	0.00983	86.5954	0.72647	0.00808	120.209	0.11233	0.00582
56.4153	0.00777	0.000886284	66.5444	0.04936	0.000751378	71.3283	0.59627	0.00981	86.712	0.726	0.00807	120.341	0.11304	0.00582
56.5131	0.0079	0.000884751	66.6492	0.04936	0.000750196	71.4362	0.59627	0.0098	86.8286	0.72518	0.00806	120.473	0.11365	0.00581
56.6109	0.00801	0.000883222	66.7541	0.04939	0.000749017	71.5441	0.59637	0.00978	86.9454	0.72378	0.00805	120.605	0.1142	0.0058
56.7088	0.00815	0.000881697	66.8591	0.04955	0.000747842	71.6521	0.59649	0.00977	87.0622	0.72315	0.00804	120.738	0.11471	0.0058
56.8068	0.00827	0.000880176	66.9641	0.0498	0.000746669	71.7602	0.59612	0.00975	87.179	0.72264	0.00803	120.87	0.11496	0.00579
56.9049	0.00831	0.000878659	67.0692	0.05012	0.000745499	71.8683	0.59647	0.00974	87.2959	0.72163	0.00802	121.002	0.11477	0.00579
57.003	0.00836	0.000877146	67.1743	0.05046	0.000744332	71.9765	0.59784	0.00973	87.4129	0.72081	0.00801	121.134	0.11472	0.00578
57.1013	0.00845	0.000875638	67.2796	0.05064	0.000743168	72.0847	0.59917	0.00971	87.53	0.71957	0.008	121.267	0.1149	0.00577
57.1995	0.00857	0.000874133	67.3849	0.05071	0.000742006	72.1931	0.59931	0.0097	87.6471	0.71787	0.00799	121.399	0.11482	0.00577
57.2979	0.00866	0.000872633	67.4902	0.05075	0.000740848	72.3015	0.59882	0.00968	87.7642	0.71728	0.00798	121.532	0.11468	0.00576
57.3963	0.00873	0.000871136	67.5957	0.05092	0.000739693	72.4099	0.59813	0.00967	87.8815	0.71664	0.00797	121.664	0.11463	0.00575
57.4948	0.00876	0.000869644	67.7011	0.05116	0.00073854	72.5185	0.59741	0.00965	87.9987	0.71431	0.00795	121.797	0.11425	0.00575
57.5934	0.00882	0.000868155	67.8067	0.05137	0.00073739	72.627	0.59633	0.00964	88.1161	0.7122	0.00794	121.93	0.1139	0.00574
57.692	0.00899	0.000866671	67.9123	0.05147	0.000736243	72.7357	0.59528	0.00962	88.2335	0.71125	0.00793	122.062	0.11393	0.00573
57.7907	0.00909	0.000865191	68.018	0.0514	0.000735099	72.8444	0.59452	0.00961	88.351	0.70993	0.00792	122.195	0.1139	0.00573
57.8895	0.00926	0.000863714	68.1238	0.05132	0.000733958	72.9532	0.59362	0.0096	88.4685	0.70782	0.00791	122.328	0.11389	0.00572
57.9884	0.00946	0.000862242	68.2297	0.05128	0.000732819	73.0621	0.59248	0.00958	88.5861	0.70593	0.0079	122.461	0.11402	0.00572
58.0873	0.00948	0.000860773	68.3356	0.05143	0.000731684	73.171	0.59121	0.00957	88.7037	0.70457	0.00789	122.594	0.1142	0.00571
58.1863	0.00951	0.000859309	68.4415	0.05171	0.000730551	73.28	0.59009	0.00955	88.8214	0.70403	0.00788	122.727	0.11443	0.0057
58.2854	0.00965	0.000857848	68.5476	0.05177	0.00072942	73.389	0.58837	0.00954	88.9392	0.7037	0.00787	122.86	0.11465	0.0057
58.3845	0.00978	0.000856392	68.6537	0.05184	0.000728293	73.4982	0.58731	0.00952	89.0571	0.70188	0.00786	122.993	0.11475	0.00569
58.4837	0.0099	0.000854939	68.7599	0.05199	0.000727168	73.6074	0.58699	0.00951	89.175	0.69994	0.00785	123.126	0.11497	0.00569
58.583	0.01	0.00085349	68.8661	0.05201	0.000726047	73.7166	0.58659	0.0095	89.2929	0.69938	0.00784	123.259	0.11526	0.00568
58.6824	0.01006	0.000852045	68.9724	0.05206	0.000724928	73.8259	0.58668	0.00948	89.4109	0.69893	0.00783	123.392	0.11534	0.00567
58.7818	0.01021	0.000850603	69.0788	0.05221	0.000723811	73.9353	0.58664	0.00947	89.529	0.69923	0.00782	123.525	0.11526	0.00567
58.8813	0.01039	0.000849166	69.1852	0.05234	0.000722698	74.0448	0.58609	0.00945	89.6472	0.6996	0.00781	123.659	0.11482	0.00566
58.9809	0.01047	0.000847733	69.2917	0.05241	0.000721587	74.1543	0.58538	0.00944	89.7654	0.69817	0.0078	123.792	0.11433	0.00565
59.0805	0.01051	0.000846303	69.3983	0.0525	0.000720478	74.2639	0.58384	0.00943	89.8836	0.69677	0.00779	123.925	0.11427	0.00565
59.1802	0.01057	0.000844877	69.505	0.05255	0.000719373	74.3735	0.58245	0.00941	90.0019	0.69558	0.00778	124.059	0.11431	0.00564
59.28	0.01072	0.000843455	69.6117	0.05261	0.00071827	74.4832	0.58236	0.0094	90.1203	0.69438	0.00777	124.192	0.11424	0.00564
59.3799	0.01095	0.000842036	69.7185	0.05262	0.00071717	74.593	0.58244	0.00938	90.2388	0.69336	0.00776	124.326	0.11436	0.00563
59.4798	0.0111	0.000840622	69.8253	0.05243	0.000716072	74.7029	0.58126	0.00937	90.3573	0.6922	0.00775	124.46	0.11436	0.00562
59.5798	0.01119	0.000839211	69.9323	0.05228	0.000714978	74.8128	0.57888	0.00936	90.4759	0.6904	0.00774	124.593	0.11417	0.00562
59.6799	0.01133	0.000837804	70.0392	0.05231	0.000713885	74.9228	0.57793	0.00934	90.5945	0.68822	0.00773	124.727	0.11399	0.00561
59.78	0.01149	0.0008364	70.1463	0.05241	0.000712796	75.0328	0.57844	0.00933	90.7132	0.68624	0.00772	124.861	0.1137	0.00561
59.8802	0.01163	0.000835	70.2534	0.05262	0.000711709	75.1429	0.57871	0.00932	90.8319	0.68577	0.00771	124.995	0.11344	0.0056
59.9805	0.01185	0.000833604	70.3606	0.0529	0.000710625	75.2531	0.57834	0.0093	90.9507	0.68527	0.0077	125.129	0.11345	0.00559
60.0808	0.01205	0.000832212	70.4679	0.05325	0.000709543	75.3633	0.57827	0.00929	91.0696	0.68305	0.00769	125.263	0.11361	0.00559
60.1813	0.01214	0.000830823	70.5752	0.05357	0.000708464	75.4736	0.57902	0.00927	91.1885	0.682	0.00768	125.397	0.11363	0.00558
60.2818	0.01227	0.000829438	70.6826	0.05378	0.000707388	75.584	0.5786	0.00926	91.3075	0.68134	0.00767	125.531	0.11344	0.00558
60.3823	0.0124	0.000828057	70.79	0.054	0.000706314	75.6945	0.57744	0.00925	91.4266	0.67943	0.00766	125.665	0.1133	0.00557
60.483	0.01246	0.000826679	70.8976	0.05414	0.000705243	75.805	0.57657	0.00923	91.5457	0.67794	0.00765	125.799	0.11346	0.00556
60.5837	0.01245	0.000825305	71.0052	0.05419	0.000704174	75.9155	0.57557	0.00922	91.6649	0.67708	0.00764	125.933	0.11354	0.00556
60.6844	0.01254	0.000823934	71.1128	0.05423	0.000703108	76.0262	0.57449	0.00921	91.7841	0.67583	0.00763	126.067	0.11316	0.00555
60.7853	0.01273	0.000822567	71.2205	0.05429	0.000702045	76.1368	0.57269	0.00919	91.9034	0.67402	0.00762	126.202	0.11292	0.00555
60.8862	0.0129	0.000821204	71.3283	0.05437	0.000700984	76.2476	0.57114	0.00918	92.0227	0.67202	0.00761	126.336	0.11314	0.00554
60.9872	0.01304	0.000819844	71.4362	0.05439	0.000699925	76.3584	0.57035	0.00917	92.1422	0.67078	0.0076	126.47	0.11335	0.00553
61.0883	0.01316	0.000818488	71.5441	0.0544	0.000698869	76.4693	0.5694	0.00915	92.2616	0.66995	0.00759	126.605	0.11338	0.00553
61.1894	0.01328	0.000817135	71.6521	0.05457	0.000697816	76.5803	0.56804	0.00914	92.3812	0.6688	0.00758	126.739	0.11343	0.00552
61.2906	0.01342	0.000815786	71.7602	0.05481	0.000696765	76.6913	0.5661	0.00913	92.5008	0.6683	0.00757	126.874	0.11336	0.00552
61.3919	0.01354	0.00081444	71.8683	0.05485	0.000695717	76.8024	0.56507	0.00911	92.6204	0.66768	0.00756	127.008	0.11305	0.00551
61.4932	0.01367	0.000813098	71.9765	0.05495	0.000694671	76.9136	0.56547	0.0091	92.7401	0.66576	0.00755	127.143	0.11266	0.00551
61.5946	0.01379	0.000811759	72.0847	0.05517	0.000693628	77.0248	0.56588	0.00909	92.8599	0.66377	0.00754	127.278	0.11232	0.0055
61.6961	0.01395	0.000810424	72.1931	0.05528	0.000692587	77.1361	0.56554	0.00907	92.9797	0.66315	0.00753	127.413	0.11214	0.00549
61.7977	0.01417	0.000809092	72.3015	0.05529	0.000691549	77.2474	0.56504	0.00906	93.0996	0.66247	0.00752	127.547	0.11226	0.00549
61.8993	0.01437	0.000807764	72.4099	0.05533	0.000690513	77.3588	0.56526	0.00905	93.2196	0.66082	0.00751	127.682	0.11242	0.00548
62.001	0.01451	0.000806439	72.5185	0.0555	0.00068948	77.4703	0.56469	0.00904	93.3396	0.65905	0.0075	127.817	0.11246	0.00548
62.1027	0.01456	0.000805117	72.627	0.05564	0.000688449	77.5819	0.56437	0.00902	93.4597	0.65702	0.00749	127.952	0.11243	0.00547
62.2046	0.01454	0.000803799	72.7357	0.05562	0.00068742	77.6935	0.56514	0.00901	93.5798	0.65575	0.00748	128.087	0.11231	0.00547
62.3065	0.01456	0.000802485	72.8444	0.05557	0.000686394	77.8051	0.56514	0.009	93.7	0.65599	0.00747	128.222	0.11249	0.00546
62.4085	0.01462	0.000801174	72.9532	0.05556	0.000685371	77.9169	0.56486	0.00898	93.8203	0.65623	0.00746	128.357	0.11254	0.00545
62.5105	0.01477	0.000799866	73.0621	0.05556	0.00068435	78.0287	0.56467	0.00897	93.9406	0.65502	0.00745	128.492	0.11212	0.00545
62.6126	0.01499	0.000798561	73.171	0.05569	0.000683331	78.1405	0.56444	0.00896	94.0609	0.65353	0.00744	128.628	0.11191	0.00544
62.7148	0.01512	0.00079726	73.28	0.056	0.000682314	78.2525	0.56516	0.00895	94.1814	0.65205	0.00743	128.763	0.11202	0.00544
62.8171	0.01513	0.000795962	73.389	0.05631	0.000681301	78.3645	0.56623	0.00893	94.3019	0.64986	0.00742	128.898	0.11201	0.00543
62.9194	0.01521	0.000794668	73.4982	0.05635	0.000680289	78.4765	0.56544	0.00892	94.4224	0.64651	0.00741	129.034	0.11183	0.00542
63.0218	0.0154	0.000793377	73.6074	0.05634	0.00067928	78.5887	0.56395	0.00891	94.543	0.64422	0.0074	129.169	0.11147	0.00542
63.1242	0.01563	0.000792089	73.7166	0.05644	0.000678273	78.7009	0.56298	0.00889	94.6637	0.64343	0.00739	129.304	0.11113	0.00541
63.2268	0.01577	0.000790804	73.8259	0.05655	0.000677269	78.8131	0.56168	0.00888	94.7844	0.64265	0.00739	129.44	0.11115	0.00541
63.3294	0.01581	0.000789523	73.9353	0.05651	0.000676267	78.9254	0.56011	0.00887	94.9052	0.64115	0.00738	129.575	0.11149	0.0054
63.432	0.01587	0.000788245	74.0448	0.05647	0.000675267	79.0378	0.55925	0.00886	95.026	0.6387	0.00737	129.711	0.11168	0.0054
63.5348	0.01603	0.000786971	74.1543	0.05644	0.00067427	79.1502	0.55914	0.00884	95.147	0.63766	0.00736	129.847	0.11132	0.00539
63.6376	0.01625	0.000785699	74.2639	0.05638	0.000673275	79.2628	0.55934	0.00883	95.2679	0.63665	0.00735	129.982	0.11062	0.00539
63.7405	0.01641	0.000784431	74.3735	0.05643	0.000672282	79.3753	0.55907	0.00882	95.3889	0.63509	0.00734	130.118	0.10984	0.00538
63.8434	0.01652	0.000783166	74.4832	0.05641	0.000671292	79.488	0.55775	0.00881	95.51	0.63365	0.00733	130.254	0.10931	0.00537
63.9464	0.01653	0.000781904	74.593	0.05638	0.000670304	79.6007	0.55644	0.00879	95.6312	0.63228	0.00732	130.39	0.10912	0.00537
64.0495	0.01656	0.000780646	74.7029	0.05661	0.000669318	79.7134	0.55482	0.00878	95.7524	0.63168	0.00731	130.526	0.10909	0.00536
64.1527	0.01669	0.000779391	74.8128	0.05707	0.000668335	79.8263	0.55334	0.00877	95.8736	0.63152	0.0073	130.662	0.10908	0.00536
64.2559	0.01686	0.000778138	74.9228	0.05744	0.000667354	79.9392	0.5515	0.00876	95.995	0.63154	0.00729	130.798	0.10921	0.00535
64.3592	0.01703	0.000776889	75.0328	0.05758	0.000666375	80.0521	0.54974	0.00874	96.1163	0.63098	0.00728	130.934	0.10949	0.00535
64.4626	0.01714	0.000775644	75.1429	0.05759	0.000665399	80.1651	0.54958	0.00873	96.2378	0.6289	0.00727	131.07	0.10964	0.00534
64.566	0.01724	0.000774401	75.2531	0.05751	0.000664425	80.2782	0.54989	0.00872	96.3593	0.62588	0.00726	131.206	0.10941	0.00534
64.6695	0.01733	0.000773162	75.3633	0.05747	0.000663453	80.3914	0.54953	0.00871	96.4808	0.62229	0.00726	131.342	0.10911	0.00533
64.7731	0.01741	0.000771925	75.4736	0.05743	0.000662483	80.5046	0.54932	0.0087	96.6025	0.61881	0.00725	131.479	0.1088	0.00532
64.8768	0.01754	0.000770692	75.584	0.05738	0.000661516	80.6179	0.55007	0.00868	96.7241	0.61652	0.00724	131.615	0.10852	0.00532
64.9805	0.01777	0.000769462	75.6945	0.05748	0.00066055	80.7312	0.54965	0.00867	96.8459	0.61582	0.00723	131.751	0.10864	0.00531
65.0842	0.0179	0.000768235	75.805	0.05762	0.000659588	80.8446	0.54908	0.00866	96.9677	0.61466	0.00722	131.888	0.1088	0.00531
65.1881	0.01799	0.000767011	75.9155	0.05759	0.000658627	80.9581	0.54974	0.00865	97.0895	0.61285	0.00721	132.024	0.10885	0.0053
65.292	0.0182	0.00076579	76.0262	0.05746	0.000657668	81.0716	0.54967	0.00863	97.2114	0.61327	0.0072	132.161	0.10887	0.0053
65.396	0.01831	0.000764573	76.1368	0.05739	0.000656712	81.1852	0.5479	0.00862	97.3334	0.61376	0.00719	132.297	0.10874	0.00529
65.5001	0.01836	0.000763358	76.2476	0.05747	0.000655758	81.2989	0.54632	0.00861	97.4554	0.61223	0.00718	132.434	0.10854	0.00529
65.6042	0.0185	0.000762146	76.3584	0.05762	0.000654806	81.4126	0.54587	0.0086	97.5775	0.6104	0.00717	132.57	0.10849	0.00528
65.7084	0.0186	0.000760938	76.4693	0.0577	0.000653857	81.5264	0.54543	0.00859	97.6997	0.60894	0.00716	132.707	0.10838	0.00527
65.8127	0.01866	0.000759732	76.5803	0.05774	0.000652909	81.6403	0.54465	0.00857	97.8218	0.60725	0.00716	132.844	0.10827	0.00527
65.917	0.01875	0.00075853	76.6913	0.05768	0.000651964	81.7542	0.54413	0.00856	97.9441	0.60586	0.00715	132.981	0.10822	0.00526
66.0214	0.01876	0.00075733	76.8024	0.05759	0.000651021	81.8681	0.54365	0.00855	98.0664	0.60565	0.00714	133.118	0.10815	0.00526
66.1259	0.01877	0.000756134	76.9136	0.05763	0.00065008	81.9822	0.54204	0.00854	98.1888	0.60412	0.00713	133.255	0.10829	0.00525
66.2304	0.01887	0.00075494	77.0248	0.05777	0.000649142	82.0963	0.54033	0.00853	98.3113	0.60188	0.00712	133.391	0.10839	0.00525
66.335	0.01901	0.00075375	77.1361	0.05784	0.000648205	82.2105	0.54004	0.00851	98.4337	0.60127	0.00711	133.529	0.10819	0.00524
66.4397	0.01918	0.000752562	77.2474	0.05749	0.000647271	82.3247	0.53989	0.0085	98.5563	0.60075	0.0071	133.666	0.10784	0.00524
66.5444	0.01931	0.000751378	77.3588	0.05693	0.000646339	82.439	0.53798	0.00849	98.6789	0.59883	0.00709	133.803	0.10756	0.00523
66.6492	0.01945	0.000750196	77.4703	0.05666	0.000645409	82.5533	0.53545	0.00848	98.8016	0.59645	0.00708	133.94	0.1076	0.00523
66.7541	0.01961	0.000749017	77.5819	0.05662	0.000644481	82.6678	0.53331	0.00847	98.9243	0.59551	0.00708	134.077	0.10783	0.00522
66.8591	0.01977	0.000747842	77.6935	0.05657	0.000643555	82.7823	0.53156	0.00846	99.0471	0.59581	0.00707	134.214	0.10777	0.00522
66.9641	0.01986	0.000746669	77.8051	0.05649	0.000642631	82.8968	0.53115	0.00844	99.1699	0.59594	0.00706	134.352	0.10751	0.00521
67.0692	0.01988	0.000745499	77.9169	0.05626	0.00064171	83.0114	0.53134	0.00843	99.2928	0.59447	0.00705	134.489	0.10749	0.0052
67.1743	0.01993	0.000744332	78.0287	0.05597	0.00064079	83.1261	0.53099	0.00842	99.4158	0.59251	0.00704	134.626	0.10748	0.0052
67.2796	0.02003	0.000743168	78.1405	0.05599	0.000639873	83.2408	0.53048	0.00841	99.5388	0.59047	0.00703	134.764	0.10744	0.00519
67.3849	0.02013	0.000742006	78.2525	0.0561	0.000638957	83.3556	0.53076	0.0084	99.6619	0.58764	0.00702	134.901	0.10726	0.00519
67.4902	0.0202	0.000740848	78.3645	0.05608	0.000638044	83.4705	0.53075	0.00839	99.785	0.58553	0.00702	135.039	0.10676	0.00518
67.5957	0.0203	0.000739693	78.4765	0.05597	0.000637133	83.5854	0.53047	0.00837	99.9082	0.58502	0.00701	135.176	0.10652	0.00518
67.7011	0.02046	0.00073854	78.5887	0.05589	0.000636224	83.7004	0.53058	0.00836	100.031	0.58392	0.007	135.314	0.10653	0.00517
67.8067	0.02063	0.00073739	78.7009	0.05582	0.000635317	83.8154	0.52995	0.00835	100.155	0.5816	0.00699	135.452	0.10621	0.00517
67.9123	0.02076	0.000736243	78.8131	0.05559	0.000634412	83.9305	0.52865	0.00834	100.278	0.57961	0.00698	135.589	0.10568	0.00516
68.018	0.02087	0.000735099	78.9254	0.05524	0.000633509	84.0457	0.52706	0.00833	100.402	0.57762	0.00697	135.727	0.10526	0.00516
68.1238	0.02093	0.000733958	79.0378	0.05496	0.000632609	84.161	0.52542	0.00832	100.525	0.57616	0.00696	135.865	0.10521	0.00515
68.2297	0.02095	0.000732819	79.1502	0.05477	0.00063171	84.2763	0.52412	0.00831	100.649	0.57479	0.00695	136.003	0.10545	0.00515
68.3356	0.02097	0.000731684	79.2628	0.05471	0.000630813	84.3916	0.52312	0.00829	100.772	0.57342	0.00695	136.141	0.10555	0.00514
68.4415	0.02103	0.000730551	79.3753	0.05487	0.000629919	84.5071	0.52211	0.00828	100.896	0.57263	0.00694	136.279	0.10551	0.00514
68.5476	0.02115	0.00072942	79.488	0.05509	0.000629026	84.6225	0.52178	0.00827	101.02	0.57087	0.00693	136.417	0.10555	0.00513
68.6537	0.02123	0.000728293	79.6007	0.05514	0.000628135	84.7381	0.52283	0.00826	101.143	0.56903	0.00692	136.555	0.10561	0.00513
68.7599	0.02125	0.000727168	79.7134	0.05494	0.000627247	84.8537	0.52328	0.00825	101.267	0.56778	0.00691	136.693	0.10546	0.00512
68.8661	0.02122	0.000726047	79.8263	0.05458	0.00062636	84.9694	0.52265	0.00824	101.391	0.56659	0.0069	136.831	0.10531	0.00512
68.9724	0.02123	0.000724928	79.9392	0.05425	0.000625476	85.0851	0.52268	0.00823	101.515	0.56613	0.0069	136.97	0.10521	0.00511
69.0788	0.02137	0.000723811	80.0521	0.05399	0.000624593	85.2009	0.52263	0.00822	101.639	0.56564	0.00689	137.108	0.10513	0.00511
69.1852	0.02139	0.000722698	80.1651	0.05376	0.000623712	85.3168	0.5218	0.0082	101.763	0.56403	0.00688	137.246	0.10503	0.0051
69.2917	0.02134	0.000721587	80.2782	0.05361	0.000622834	85.4327	0.52045	0.00819	101.887	0.56234	0.00687	137.385	0.10474	0.0051
69.3983	0.02149	0.000720478	80.3914	0.05343	0.000621957	85.5487	0.51874	0.00818	102.011	0.5596	0.00686	137.523	0.1044	0.00509
69.505	0.02159	0.000719373	80.5046	0.05318	0.000621082	85.6647	0.5189	0.00817	102.136	0.55501	0.00685	137.661	0.10427	0.00508
69.6117	0.02159	0.00071827	80.6179	0.05299	0.00062021	85.7809	0.52064	0.00816	102.26	0.55045	0.00685	137.8	0.10439	0.00508
69.7185	0.02159	0.00071717	80.7312	0.05277	0.000619339	85.897	0.52166	0.00815	102.384	0.54766	0.00684	137.939	0.10444	0.00507
69.8253	0.02167	0.000716072	80.8446	0.05248	0.00061847	86.0133	0.52054	0.00814	102.509	0.5465	0.00683	138.077	0.10417	0.00507
69.9323	0.02174	0.000714978	80.9581	0.0523	0.000617603	86.1296	0.51861	0.00813	102.633	0.54646	0.00682	138.216	0.10374	0.00506
70.0392	0.0217	0.000713885	81.0716	0.05222	0.000616738	86.2459	0.51832	0.00812	102.758	0.54586	0.00681	138.355	0.10325	0.00506
70.1463	0.02169	0.000712796	81.1852	0.0521	0.000615876	86.3624	0.5178	0.00811	102.882	0.54481	0.0068	138.493	0.10295	0.00505
70.2534	0.02178	0.000711709	81.2989	0.05184	0.000615015	86.4788	0.51725	0.00809	103.007	0.54427	0.0068	138.632	0.10305	0.00505
70.3606	0.02184	0.000710625	81.4126	0.05156	0.000614155	86.5954	0.51749	0.00808	103.131	0.54415	0.00679	138.771	0.10308	0.00504
70.4679	0.02181	0.000709543	81.5264	0.05145	0.000613298	86.712	0.51752	0.00807	103.256	0.54424	0.00678	138.91	0.10288	0.00504
70.5752	0.0218	0.000708464	81.6403	0.05158	0.000612443	86.8286	0.5169	0.00806	103.381	0.54329	0.00677	139.049	0.10293	0.00503
70.6826	0.02178	0.000707388	81.7542	0.05166	0.00061159	86.9454	0.51505	0.00805	103.506	0.54139	0.00676	139.188	0.10308	0.00503
70.79	0.02177	0.000706314	81.8681	0.05148	0.000610738	87.0622	0.51228	0.00804	103.631	0.53889	0.00675	139.327	0.10319	0.00502
70.8976	0.0218	0.000705243	81.9822	0.05114	0.000609889	87.179	0.51064	0.00803	103.756	0.53704	0.00675	139.466	0.10328	0.00502
71.0052	0.02179	0.000704174	82.0963	0.05082	0.000609041	87.2959	0.51072	0.00802	103.881	0.53649	0.00674	139.605	0.10297	0.00501
71.1128	0.0218	0.000703108	82.2105	0.05058	0.000608195	87.4129	0.51064	0.00801	104.006	0.53611	0.00673	139.744	0.1026	0.00501
71.2205	0.02186	0.000702045	82.3247	0.05029	0.000607351	87.53	0.50966	0.008	104.131	0.5358	0.00672	139.884	0.10242	0.005
71.3283	0.02191	0.000700984	82.439	0.05	0.000606509	87.6471	0.50898	0.00799	104.256	0.53521	0.00671	140.023	0.10226	0.005
71.4362	0.02192	0.000699925	82.5533	0.04992	0.000605669	87.7642	0.50926	0.00798	104.381	0.53315	0.00671	140.162	0.10248	0.00499
71.5441	0.02194	0.000698869	82.6678	0.05002	0.000604831	87.8815	0.51018	0.00797	104.507	0.53129	0.0067	140.302	0.10276	0.00499
71.6521	0.02195	0.000697816	82.7823	0.05012	0.000603994	87.9987	0.51094	0.00795	104.632	0.53001	0.00669	140.441	0.10274	0.00498
71.7602	0.02188	0.000696765	82.8968	0.05014	0.00060316	88.1161	0.51101	0.00794	104.758	0.52897	0.00668	140.581	0.10279	0.00498
71.8683	0.02193	0.000695717	83.0114	0.04998	0.000602327	88.2335	0.51065	0.00793	104.883	0.52851	0.00667	140.72	0.10283	0.00497
71.9765	0.02198	0.000694671	83.1261	0.04964	0.000601496	88.351	0.51007	0.00792	105.009	0.52756	0.00667	140.86	0.10266	0.00497
72.0847	0.02191	0.000693628	83.2408	0.04926	0.000600667	88.4685	0.50977	0.00791	105.134	0.52524	0.00666	140.999	0.10242	0.00496
72.1931	0.02187	0.000692587	83.3556	0.04889	0.00059984	88.5861	0.50977	0.0079	105.26	0.52203	0.00665	141.139	0.10222	0.00496
72.3015	0.0219	0.000691549	83.4705	0.04862	0.000599014	88.7037	0.50976	0.00789	105.386	0.5195	0.00664	141.279	0.10217	0.00495
72.4099	0.02198	0.000690513	83.5854	0.0483	0.000598191	88.8214	0.51068	0.00788	105.511	0.51725	0.00663	141.418	0.10229	0.00495
72.5185	0.02198	0.00068948	83.7004	0.04784	0.000597369	88.9392	0.51167	0.00787	105.637	0.51553	0.00663	141.558	0.10221	0.00494
72.627	0.02195	0.000688449	83.8154	0.04736	0.000596549	89.0571	0.51185	0.00786	105.763	0.51496	0.00662	141.698	0.10185	0.00494
72.7357	0.02204	0.00068742	83.9305	0.04706	0.000595731	89.175	0.5116	0.00785	105.889	0.51428	0.00661	141.838	0.10179	0.00494
72.8444	0.0221	0.000686394	84.0457	0.047	0.000594914	89.2929	0.51019	0.00784	106.015	0.51304	0.0066	141.978	0.10203	0.00493
72.9532	0.02204	0.000685371	84.161	0.04693	0.0005941	89.4109	0.50825	0.00783	106.141	0.51189	0.0066	142.118	0.10207	0.00493
73.0621	0.02204	0.00068435	84.2763	0.04683	0.000593287	89.529	0.50661	0.00782	106.267	0.5109	0.00659	142.258	0.10182	0.00492
73.171	0.02209	0.000683331	84.3916	0.04684	0.000592476	89.6472	0.50569	0.00781	106.393	0.51036	0.00658	142.398	0.10145	0.00492
73.28	0.0221	0.000682314	84.5071	0.04694	0.000591667	89.7654	0.50593	0.0078	106.519	0.50975	0.00657	142.538	0.10112	0.00491
73.389	0.02205	0.000681301	84.6225	0.04699	0.000590859	89.8836	0.50651	0.00779	106.646	0.50848	0.00656	142.678	0.1009	0.00491
73.4982	0.02199	0.000680289	84.7381	0.04692	0.000590053	90.0019	0.50711	0.00778	106.772	0.50692	0.00656	142.819	0.10073	0.0049
73.6074	0.02187	0.00067928	84.8537	0.04687	0.000589249	90.1203	0.50751	0.00777	106.898	0.50497	0.00655	142.959	0.1006	0.0049
73.7166	0.02177	0.000678273	84.9694	0.04674	0.000588447	90.2388	0.50678	0.00776	107.025	0.50349	0.00654	143.099	0.10042	0.00489
73.8259	0.0217	0.000677269	85.0851	0.04643	0.000587647	90.3573	0.50607	0.00775	107.151	0.50202	0.00653	143.24	0.10026	0.00489
73.9353	0.02172	0.000676267	85.2009	0.04617	0.000586848	90.4759	0.50537	0.00774	107.278	0.4996	0.00653	143.38	0.10041	0.00488
74.0448	0.02174	0.000675267	85.3168	0.04599	0.000586051	90.5945	0.50443	0.00773	107.404	0.49713	0.00652	143.521	0.1007	0.00488
74.1543	0.02171	0.00067427	85.4327	0.04577	0.000585256	90.7132	0.50294	0.00772	107.531	0.49546	0.00651	143.661	0.10071	0.00487
74.2639	0.02173	0.000673275	85.5487	0.04558	0.000584462	90.8319	0.50159	0.00771	107.658	0.49429	0.0065	143.802	0.10033	0.00487
74.3735	0.02171	0.000672282	85.6647	0.04544	0.000583671	90.9507	0.50161	0.0077	107.785	0.49258	0.00649	143.942	0.09986	0.00486
74.4832	0.02165	0.000671292	85.7809	0.04528	0.000582881	91.0696	0.50141	0.00769	107.911	0.49046	0.00649	144.083	0.09949	0.00486
74.593	0.0216	0.000670304	85.897	0.04508	0.000582092	91.1885	0.50049	0.00768	108.038	0.48851	0.00648	144.224	0.09935	0.00485
74.7029	0.02151	0.000669318	86.0133	0.04485	0.000581306	91.3075	0.4992	0.00767	108.165	0.48675	0.00647	144.364	0.09938	0.00485
74.8128	0.02144	0.000668335	86.1296	0.04454	0.000580521	91.4266	0.49894	0.00766	108.292	0.48535	0.00646	144.505	0.09898	0.00484
74.9228	0.0214	0.000667354	86.2459	0.04434	0.000579738	91.5457	0.49916	0.00765	108.419	0.48439	0.00646	144.646	0.09854	0.00484
75.0328	0.02133	0.000666375	86.3624	0.04429	0.000578956	91.6649	0.49843	0.00764	108.546	0.48348	0.00645	144.787	0.09845	0.00483
75.1429	0.0213	0.000665399	86.4788	0.04422	0.000578176	91.7841	0.49757	0.00763	108.674	0.48182	0.00644	144.928	0.09826	0.00483
75.2531	0.02133	0.000664425	86.5954	0.04407	0.000577398	91.9034	0.49673	0.00762	108.801	0.47984	0.00643	145.069	0.09826	0.00483
75.3633	0.02126	0.000663453	86.712	0.0439	0.000576622	92.0227	0.49619	0.00761	108.928	0.47929	0.00643	145.21	0.09832	0.00482
75.4736	0.0212	0.000662483	86.8286	0.04371	0.000575847	92.1422	0.49545	0.0076	109.055	0.47826	0.00642	145.351	0.09795	0.00482
75.584	0.02116	0.000661516	86.9454	0.04357	0.000575074	92.2616	0.49466	0.00759	109.183	0.47582	0.00641	145.492	0.09731	0.00481
75.6945	0.02111	0.00066055	87.0622	0.04348	0.000574302	92.3812	0.49469	0.00758	109.31	0.47396	0.0064	145.633	0.0967	0.00481
75.805	0.02108	0.000659588	87.179	0.04331	0.000573532	92.5008	0.49552	0.00757	109.438	0.4726	0.0064	145.775	0.0964	0.0048
75.9155	0.02105	0.000658627	87.2959	0.04318	0.000572764	92.6204	0.49607	0.00756	109.565	0.47112	0.00639	145.916	0.09643	0.0048
76.0262	0.02105	0.000657668	87.4129	0.04318	0.000571998	92.7401	0.49567	0.00755	109.693	0.46937	0.00638	146.057	0.09668	0.00479
76.1368	0.02102	0.000656712	87.53	0.04313	0.000571233	92.8599	0.4957	0.00754	109.821	0.46774	0.00637	146.199	0.09715	0.00479
76.2476	0.02094	0.000655758	87.6471	0.04296	0.00057047	92.9797	0.49583	0.00753	109.948	0.4662	0.00637	146.34	0.09752	0.00478
76.3584	0.02085	0.000654806	87.7642	0.04293	0.000569708	93.0996	0.49494	0.00752	110.076	0.46456	0.00636	146.481	0.09777	0.00478
76.4693	0.02079	0.000653857	87.8815	0.04308	0.000568948	93.2196	0.49347	0.00751	110.204	0.46312	0.00635	146.623	0.09816	0.00477
76.5803	0.02066	0.000652909	87.9987	0.0431	0.00056819	93.3396	0.49252	0.0075	110.332	0.46165	0.00634	146.764	0.09837	0.00477
76.6913	0.02052	0.000651964	88.1161	0.04291	0.000567433	93.4597	0.49181	0.00749	110.46	0.46012	0.00634	146.906	0.09831	0.00476
76.8024	0.0205	0.000651021	88.2335	0.04269	0.000566678	93.5798	0.49141	0.00748	110.588	0.45815	0.00633	147.048	0.09835	0.00476
76.9136	0.0205	0.00065008	88.351	0.04258	0.000565925	93.7	0.49182	0.00747	110.716	0.4563	0.00632	147.189	0.09838	0.00476
77.0248	0.02042	0.000649142	88.4685	0.04257	0.000565173	93.8203	0.49236	0.00746	110.844	0.45564	0.00632	147.331	0.09834	0.00475
77.1361	0.02034	0.000648205	88.5861	0.04252	0.000564423	93.9406	0.4933	0.00745	110.972	0.45539	0.00631	147.473	0.09816	0.00475
77.2474	0.02032	0.000647271	88.7037	0.04239	0.000563674	94.0609	0.49328	0.00744	111.1	0.4538	0.0063	147.615	0.09782	0.00474
77.3588	0.02031	0.000646339	88.8214	0.0422	0.000562927	94.1814	0.49181	0.00743	111.228	0.4513	0.00629	147.757	0.0975	0.00474
77.4703	0.02014	0.000645409	88.9392	0.04209	0.000562182	94.3019	0.49028	0.00742	111.357	0.45	0.00629	147.899	0.09719	0.00473
77.5819	0.02004	0.000644481	89.0571	0.04207	0.000561438	94.4224	0.48889	0.00741	111.485	0.44916	0.00628	148.041	0.09684	0.00473
77.6935	0.02004	0.000643555	89.175	0.04202	0.000560696	94.543	0.48766	0.0074	111.614	0.44842	0.00627	148.183	0.09655	0.00472
77.8051	0.01999	0.000642631	89.2929	0.04181	0.000559955	94.6637	0.48628	0.00739	111.742	0.44745	0.00626	148.325	0.09636	0.00472
77.9169	0.01993	0.00064171	89.4109	0.04161	0.000559216	94.7844	0.48535	0.00739	111.871	0.44531	0.00626	148.467	0.09634	0.00471
78.0287	0.0199	0.00064079	89.529	0.04158	0.000558478	94.9052	0.48489	0.00738	111.999	0.44259	0.00625	148.609	0.09642	0.00471
78.1405	0.01994	0.000639873	89.6472	0.04148	0.000557742	95.026	0.48406	0.00737	112.128	0.4408	0.00624	148.751	0.09637	0.00471
78.2525	0.01985	0.000638957	89.7654	0.04129	0.000557008	95.147	0.48301	0.00736	112.257	0.43931	0.00624	148.893	0.09613	0.0047
78.3645	0.01968	0.000638044	89.8836	0.04111	0.000556275	95.2679	0.4824	0.00735	112.385	0.43738	0.00623	149.036	0.09597	0.0047
78.4765	0.01963	0.000637133	90.0019	0.04092	0.000555544	95.3889	0.48202	0.00734	112.514	0.43663	0.00622	149.178	0.09577	0.00469
78.5887	0.01969	0.000636224	90.1203	0.04079	0.000554814	95.51	0.48155	0.00733	112.643	0.43669	0.00621	149.32	0.09534	0.00469
78.7009	0.01972	0.000635317	90.2388	0.04066	0.000554085	95.6312	0.48112	0.00732	112.772	0.43582	0.00621	149.463	0.09508	0.00468
78.8131	0.01967	0.000634412	90.3573	0.04057	0.000553359	95.7524	0.48052	0.00731	112.901	0.43365	0.0062	149.605	0.09523	0.00468
78.9254	0.01965	0.000633509	90.4759	0.04057	0.000552634	95.8736	0.47994	0.0073	113.03	0.4312	0.00619	149.748	0.09521	0.00467
79.0378	0.01959	0.000632609	90.5945	0.04056	0.00055191	95.995	0.47967	0.00729	113.159	0.42941	0.00619	149.89	0.09496	0.00467
79.1502	0.01949	0.00063171	90.7132	0.0406	0.000551188	96.1163	0.48008	0.00728	113.288	0.42768	0.00618	150.033	0.09478	0.00467
79.2628	0.01946	0.000630813	90.8319	0.04067	0.000550467	96.2378	0.48101	0.00727	113.417	0.42584	0.00617	150.176	0.09454	0.00466
79.3753	0.01942	0.000629919	90.9507	0.04074	0.000549748	96.3593	0.48124	0.00726	113.547	0.42403	0.00616	150.318	0.09459	0.00466
79.488	0.01936	0.000629026	91.0696	0.04071	0.000549031	96.4808	0.48124	0.00726	113.676	0.42228	0.00616	150.461	0.09476	0.00465
79.6007	0.01928	0.000628135	91.1885	0.0405	0.000548315	96.6025	0.48099	0.00725	113.805	0.42101	0.00615	150.604	0.09472	0.00465
79.7134	0.01921	0.000627247	91.3075	0.04025	0.0005476	96.7241	0.47892	0.00724	113.935	0.42007	0.00614	150.747	0.09471	0.00464
79.8263	0.01922	0.00062636	91.4266	0.04013	0.000546887	96.8459	0.47649	0.00723	114.064	0.41927	0.00614	150.89	0.09466	0.00464
79.9392	0.01935	0.000625476	91.5457	0.0401	0.000546175	96.9677	0.47474	0.00722	114.194	0.41816	0.00613	151.032	0.09473	0.00463
80.0521	0.0193	0.000624593	91.6649	0.04012	0.000545465	97.0895	0.47366	0.00721	114.323	0.41598	0.00612	151.175	0.09474	0.00463
80.1651	0.01903	0.000623712	91.7841	0.04018	0.000544757	97.2114	0.47266	0.0072	114.453	0.41413	0.00612	151.318	0.09454	0.00463
80.2782	0.01874	0.000622834	91.9034	0.04026	0.00054405	97.3334	0.47204	0.00719	114.582	0.41347	0.00611	151.462	0.09437	0.00462
80.3914	0.01854	0.000621957	92.0227	0.04034	0.000543344	97.4554	0.4715	0.00718	114.712	0.4122	0.0061	151.605	0.09412	0.00462
80.5046	0.01846	0.000621082	92.1422	0.04026	0.00054264	97.5775	0.47133	0.00717	114.842	0.41105	0.0061	151.748	0.09396	0.00461
80.6179	0.01841	0.00062021	92.2616	0.04002	0.000541937	97.6997	0.47144	0.00716	114.972	0.41049	0.00609	151.891	0.09388	0.00461
80.7312	0.01842	0.000619339	92.3812	0.03984	0.000541236	97.8218	0.47066	0.00716	115.102	0.40996	0.00608	152.034	0.09369	0.0046
80.8446	0.01842	0.00061847	92.5008	0.03971	0.000540536	97.9441	0.46912	0.00715	115.232	0.40923	0.00607	152.178	0.09349	0.0046
80.9581	0.01829	0.000617603	92.6204	0.03964	0.000539838	98.0664	0.46712	0.00714	115.362	0.40795	0.00607	152.321	0.09324	0.0046
81.0716	0.01813	0.000616738	92.7401	0.0397	0.000539141	98.1888	0.46609	0.00713	115.492	0.40594	0.00606	152.464	0.09298	0.00459
81.1852	0.01806	0.000615876	92.8599	0.03981	0.000538446	98.3113	0.46579	0.00712	115.622	0.40358	0.00605	152.608	0.09293	0.00459
81.2989	0.01813	0.000615015	92.9797	0.03991	0.000537752	98.4337	0.46525	0.00711	115.752	0.40192	0.00605	152.751	0.09311	0.00458
81.4126	0.0182	0.000614155	93.0996	0.03988	0.000537059	98.5563	0.46489	0.0071	115.882	0.40031	0.00604	152.895	0.09329	0.00458
81.5264	0.01817	0.000613298	93.2196	0.03969	0.000536368	98.6789	0.46365	0.00709	116.012	0.39908	0.00603	153.038	0.09303	0.00457
81.6403	0.01813	0.000612443	93.3396	0.03961	0.000535678	98.8016	0.46215	0.00708	116.143	0.39749	0.00603	153.182	0.09235	0.00457
81.7542	0.01812	0.00061159	93.4597	0.03963	0.00053499	98.9243	0.46147	0.00708	116.273	0.39477	0.00602	153.326	0.09163	0.00457
81.8681	0.01811	0.000610738	93.5798	0.03946	0.000534303	99.0471	0.46091	0.00707	116.404	0.39237	0.00601	153.469	0.09112	0.00456
81.9822	0.01806	0.000609889	93.7	0.03927	0.000533618	99.1699	0.46167	0.00706	116.534	0.39061	0.00601	153.613	0.09074	0.00456
82.0963	0.01799	0.000609041	93.8203	0.03912	0.000532934	99.2928	0.46323	0.00705	116.665	0.38969	0.006	153.757	0.0903	0.00455
82.2105	0.01789	0.000608195	93.9406	0.03899	0.000532251	99.4158	0.46366	0.00704	116.795	0.38961	0.00599	153.901	0.08988	0.00455
82.3247	0.01775	0.000607351	94.0609	0.03886	0.00053157	99.5388	0.4625	0.00703	116.926	0.38901	0.00599	154.044	0.08925	0.00454
82.439	0.0176	0.000606509	94.1814	0.03875	0.000530891	99.6619	0.46109	0.00702	117.057	0.38774	0.00598	154.188	0.08852	0.00454
82.5533	0.01745	0.000605669	94.3019	0.03871	0.000530212	99.785	0.46021	0.00702	117.187	0.38625	0.00597	154.332	0.08814	0.00454
82.6678	0.01746	0.000604831	94.4224	0.03873	0.000529535	99.9082	0.45908	0.00701	117.318	0.38466	0.00597	154.476	0.088	0.00453
82.7823	0.01756	0.000603994	94.543	0.03867	0.00052886	100.031	0.45757	0.007	117.449	0.38268	0.00596	154.62	0.08797	0.00453
82.8968	0.01755	0.00060316	94.6637	0.03859	0.000528186	100.155	0.45599	0.00699	117.58	0.38038	0.00595	154.765	0.08829	0.00452
83.0114	0.01746	0.000602327	94.7844	0.03865	0.000527513	100.278	0.45464	0.00698	117.711	0.37907	0.00595	154.909	0.08883	0.00452
83.1261	0.01736	0.000601496	94.9052	0.03868	0.000526841	100.402	0.45423	0.00697	117.842	0.37866	0.00594	155.053	0.08904	0.00451
83.2408	0.01725	0.000600667	95.026	0.03866	0.000526171	100.525	0.45364	0.00696	117.973	0.37752	0.00593	155.197	0.08884	0.00451
83.3556	0.01721	0.00059984	95.147	0.03873	0.000525503	100.649	0.45234	0.00695	118.104	0.37589	0.00593	155.341	0.08849	0.00451
83.4705	0.01717	0.000599014	95.2679	0.03876	0.000524836	100.772	0.45164	0.00695	118.235	0.37536	0.00592	155.486	0.08822	0.0045
83.5854	0.0171	0.000598191	95.3889	0.0387	0.00052417	100.896	0.45067	0.00694	118.366	0.37409	0.00591	155.63	0.08814	0.0045
83.7004	0.01709	0.000597369	95.51	0.03863	0.000523505	101.02	0.44988	0.00693	118.498	0.37167	0.00591	155.775	0.08816	0.00449
83.8154	0.01705	0.000596549	95.6312	0.03849	0.000522842	101.143	0.44981	0.00692	118.629	0.36947	0.0059	155.919	0.08818	0.00449
83.9305	0.017	0.000595731	95.7524	0.03818	0.00052218	101.267	0.449	0.00691	118.76	0.36713	0.00589	156.063	0.08815	0.00449
84.0457	0.01692	0.000594914	95.8736	0.03793	0.00052152	101.391	0.44815	0.0069	118.892	0.36495	0.00589	156.208	0.08834	0.00448
84.161	0.01677	0.0005941	95.995	0.03794	0.000520861	101.515	0.44849	0.0069	119.023	0.36294	0.00588	156.353	0.08878	0.00448
84.2763	0.01668	0.000593287	96.1163	0.03796	0.000520203	101.639	0.44861	0.00689	119.155	0.36156	0.00587	156.497	0.08916	0.00447
84.3916	0.0166	0.000592476	96.2378	0.03784	0.000519546	101.763	0.44791	0.00688	119.287	0.36093	0.00587	156.642	0.08957	0.00447
84.5071	0.01657	0.000591667	96.3593	0.03778	0.000518891	101.887	0.44755	0.00687	119.418	0.36059	0.00586	156.787	0.08999	0.00446
84.6225	0.01649	0.000590859	96.4808	0.03776	0.000518238	102.011	0.44684	0.00686	119.55	0.36008	0.00586	156.931	0.09009	0.00446
84.7381	0.01637	0.000590053	96.6025	0.0377	0.000517585	102.136	0.44595	0.00685	119.682	0.35905	0.00585	157.076	0.08997	0.00446
84.8537	0.01626	0.000589249	96.7241	0.03761	0.000516934	102.26	0.44532	0.00685	119.813	0.35744	0.00584	157.221	0.08996	0.00445
84.9694	0.01612	0.000588447	96.8459	0.03753	0.000516284	102.384	0.44396	0.00684	119.945	0.35542	0.00584	157.366	0.08991	0.00445
85.0851	0.01612	0.000587647	96.9677	0.03748	0.000515636	102.509	0.44238	0.00683	120.077	0.35323	0.00583	157.511	0.08977	0.00444
85.2009	0.01615	0.000586848	97.0895	0.03748	0.000514989	102.633	0.44125	0.00682	120.209	0.35151	0.00582	157.656	0.08964	0.00444
85.3168	0.01607	0.000586051	97.2114	0.0376	0.000514343	102.758	0.4403	0.00681	120.341	0.35166	0.00582	157.801	0.0895	0.00444
85.4327	0.016	0.000585256	97.3334	0.03769	0.000513698	102.882	0.44042	0.0068	120.473	0.35173	0.00581	157.946	0.08966	0.00443
85.5487	0.01598	0.000584462	97.4554	0.03763	0.000513055	103.007	0.44064	0.0068	120.605	0.35101	0.0058	158.091	0.08988	0.00443
85.6647	0.01597	0.000583671	97.5775	0.03751	0.000512413	103.131	0.43921	0.00679	120.738	0.35031	0.0058	158.236	0.08993	0.00442
85.7809	0.01593	0.000582881	97.6997	0.03745	0.000511773	103.256	0.43701	0.00678	120.87	0.34885	0.00579	158.382	0.08984	0.00442
85.897	0.01581	0.000582092	97.8218	0.03742	0.000511133	103.381	0.43364	0.00677	121.002	0.34725	0.00579	158.527	0.08964	0.00442
86.0133	0.01576	0.000581306	97.9441	0.0373	0.000510495	103.506	0.43072	0.00676	121.134	0.34587	0.00578	158.672	0.08966	0.00441
86.1296	0.01574	0.000580521	98.0664	0.0371	0.000509858	103.631	0.42991	0.00675	121.267	0.34502	0.00577	158.817	0.08971	0.00441
86.2459	0.0157	0.000579738	98.1888	0.03688	0.000509223	103.756	0.43026	0.00675	121.399	0.34452	0.00577	158.963	0.08962	0.0044
86.3624	0.01568	0.000578956	98.3113	0.03672	0.000508589	103.881	0.43163	0.00674	121.532	0.34357	0.00576	159.108	0.08939	0.0044
86.4788	0.01559	0.000578176	98.4337	0.03668	0.000507956	104.006	0.43288	0.00673	121.664	0.34255	0.00575	159.254	0.08902	0.0044
86.5954	0.01546	0.000577398	98.5563	0.03668	0.000507324	104.131	0.43337	0.00672	121.797	0.34142	0.00575	159.399	0.08869	0.00439
86.712	0.01532	0.000576622	98.6789	0.03644	0.000506694	104.256	0.43321	0.00671	121.93	0.33982	0.00574	159.545	0.08856	0.00439
86.8286	0.01517	0.000575847	98.8016	0.03609	0.000506065	104.381	0.4313	0.00671	122.062	0.33833	0.00573	159.69	0.08836	0.00438
86.9454	0.01499	0.000575074	98.9243	0.03595	0.000505437	104.507	0.42974	0.0067	122.195	0.33728	0.00573	159.836	0.08813	0.00438
87.0622	0.0149	0.000574302	99.0471	0.03598	0.00050481	104.632	0.42941	0.00669	122.328	0.33654	0.00572	159.982	0.08809	0.00438
87.179	0.0149	0.000573532	99.1699	0.03606	0.000504185	104.758	0.42894	0.00668	122.461	0.33599	0.00572	160.128	0.08798	0.00437
87.2959	0.01486	0.000572764	99.2928	0.03605	0.000503561	104.883	0.42923	0.00667	122.594	0.3349	0.00571	160.273	0.08776	0.00437
87.4129	0.0148	0.000571998	99.4158	0.03599	0.000502938	105.009	0.42985	0.00667	122.727	0.33287	0.0057	160.419	0.08758	0.00436
87.53	0.01475	0.000571233	99.5388	0.03586	0.000502317	105.134	0.42959	0.00666	122.86	0.33126	0.0057	160.565	0.08747	0.00436
87.6471	0.01469	0.00057047	99.6619	0.03569	0.000501696	105.26	0.42807	0.00665	122.993	0.33114	0.00569	160.711	0.08734	0.00436
87.7642	0.01457	0.000569708	99.785	0.03554	0.000501077	105.386	0.42656	0.00664	123.126	0.33144	0.00569	160.857	0.08746	0.00435
87.8815	0.01445	0.000568948	99.9082	0.03544	0.000500459	105.511	0.42556	0.00663	123.259	0.33079	0.00568	161.003	0.08763	0.00435
87.9987	0.01442	0.00056819	100.031	0.03546	0.000499843	105.637	0.42385	0.00663	123.392	0.32939	0.00567	161.149	0.0874	0.00434
88.1161	0.01446	0.000567433	100.155	0.03549	0.000499227	105.763	0.42226	0.00662	123.525	0.329	0.00567	161.295	0.08725	0.00434
88.2335	0.01449	0.000566678	100.278	0.03544	0.000498613	105.889	0.42192	0.00661	123.659	0.32826	0.00566	161.441	0.08721	0.00434
88.351	0.01441	0.000565925	100.402	0.03536	0.000498	106.015	0.42218	0.0066	123.792	0.32568	0.00565	161.587	0.08705	0.00433
88.4685	0.01429	0.000565173	100.525	0.03533	0.000497388	106.141	0.42225	0.0066	123.925	0.32342	0.00565	161.734	0.08697	0.00433
88.5861	0.01424	0.000564423	100.649	0.03541	0.000496778	106.267	0.42132	0.00659	124.059	0.32179	0.00564	161.88	0.08682	0.00432
88.7037	0.01413	0.000563674	100.772	0.0354	0.000496169	106.393	0.41958	0.00658	124.192	0.32045	0.00564	162.026	0.08672	0.00432
88.8214	0.01397	0.000562927	100.896	0.03521	0.000495561	106.519	0.41817	0.00657	124.326	0.31935	0.00563	162.173	0.08673	0.00432
88.9392	0.01383	0.000562182	101.02	0.03509	0.000494954	106.646	0.41708	0.00656	124.46	0.31861	0.00562	162.319	0.0865	0.00431
89.0571	0.01378	0.000561438	101.143	0.03504	0.000494348	106.772	0.41585	0.00656	124.593	0.31775	0.00562	162.465	0.08606	0.00431
89.175	0.01366	0.000560696	101.267	0.03495	0.000493743	106.898	0.41516	0.00655	124.727	0.31586	0.00561	162.612	0.08589	0.0043
89.2929	0.01347	0.000559955	101.391	0.03482	0.00049314	107.025	0.41583	0.00654	124.861	0.31415	0.00561	162.758	0.086	0.0043
89.4109	0.01337	0.000559216	101.515	0.03468	0.000492538	107.151	0.4164	0.00653	124.995	0.31358	0.0056	162.905	0.08593	0.0043
89.529	0.01328	0.000558478	101.639	0.03456	0.000491937	107.278	0.41575	0.00653	125.129	0.31273	0.00559	163.052	0.08587	0.00429
89.6472	0.01318	0.000557742	101.763	0.03444	0.000491338	107.404	0.41423	0.00652	125.263	0.31101	0.00559	163.198	0.08604	0.00429
89.7654	0.01306	0.000557008	101.887	0.0343	0.000490739	107.531	0.41187	0.00651	125.397	0.30936	0.00558	163.345	0.08605	0.00429
89.8836	0.0129	0.000556275	102.011	0.03425	0.000490142	107.658	0.41039	0.0065	125.531	0.30691	0.00558	163.492	0.0856	0.00428
90.0019	0.01278	0.000555544	102.136	0.03423	0.000489545	107.785	0.40946	0.00649	125.665	0.30357	0.00557	163.638	0.08524	0.00428
90.1203	0.01277	0.000554814	102.26	0.03405	0.00048895	107.911	0.40768	0.00649	125.799	0.30129	0.00556	163.785	0.0853	0.00427
90.2388	0.01276	0.000554085	102.384	0.03383	0.000488357	108.038	0.40605	0.00648	125.933	0.30043	0.00556	163.932	0.08535	0.00427
90.3573	0.01267	0.000553359	102.509	0.03372	0.000487764	108.165	0.40584	0.00647	126.067	0.30015	0.00555	164.079	0.08533	0.00427
90.4759	0.01253	0.000552634	102.633	0.0337	0.000487173	108.292	0.40582	0.00646	126.202	0.29984	0.00555	164.226	0.08525	0.00426
90.5945	0.01238	0.00055191	102.758	0.0336	0.000486582	108.419	0.40415	0.00646	126.336	0.29903	0.00554	164.373	0.085	0.00426
90.7132	0.01228	0.000551188	102.882	0.03347	0.000485993	108.546	0.40179	0.00645	126.47	0.29819	0.00553	164.52	0.08461	0.00425
90.8319	0.01222	0.000550467	103.007	0.03336	0.000485405	108.674	0.40069	0.00644	126.605	0.29764	0.00553	164.667	0.08455	0.00425
90.9507	0.01212	0.000549748	103.131	0.03322	0.000484818	108.801	0.40064	0.00643	126.739	0.29751	0.00552	164.814	0.08488	0.00425
91.0696	0.01198	0.000549031	103.256	0.03314	0.000484232	108.928	0.40063	0.00643	126.874	0.29764	0.00552	164.961	0.08504	0.00424
91.1885	0.01189	0.000548315	103.381	0.03319	0.000483648	109.055	0.40022	0.00642	127.008	0.2967	0.00551	165.109	0.08505	0.00424
91.3075	0.01185	0.0005476	103.506	0.03335	0.000483064	109.183	0.39974	0.00641	127.143	0.29565	0.00551	165.256	0.08533	0.00424
91.4266	0.01178	0.000546887	103.631	0.03337	0.000482482	109.31	0.39939	0.0064	127.278	0.29527	0.0055	165.403	0.08551	0.00423
91.5457	0.01161	0.000546175	103.756	0.03328	0.000481901	109.438	0.39873	0.0064	127.413	0.29428	0.00549	165.55	0.08532	0.00423
91.6649	0.01146	0.000545465	103.881	0.03318	0.000481321	109.565	0.3981	0.00639	127.547	0.2928	0.00549	165.698	0.08517	0.00422
91.7841	0.0114	0.000544757	104.006	0.03305	0.000480742	109.693	0.39783	0.00638	127.682	0.29145	0.00548	165.845	0.08495	0.00422
91.9034	0.01134	0.00054405	104.131	0.03291	0.000480164	109.821	0.39734	0.00637	127.817	0.29052	0.00548	165.993	0.08455	0.00422
92.0227	0.01127	0.000543344	104.256	0.03274	0.000479588	109.948	0.39681	0.00637	127.952	0.2899	0.00547	166.14	0.08406	0.00421
92.1422	0.01117	0.00054264	104.381	0.03252	0.000479012	110.076	0.39712	0.00636	128.087	0.28924	0.00547	166.288	0.0833	0.00421
92.2616	0.01105	0.000541937	104.507	0.03231	0.000478438	110.204	0.39739	0.00635	128.222	0.28836	0.00546	166.435	0.08238	0.00421
92.3812	0.01089	0.000541236	104.632	0.03223	0.000477865	110.332	0.39667	0.00634	128.357	0.28745	0.00545	166.583	0.08175	0.0042
92.5008	0.01071	0.000540536	104.758	0.03222	0.000477293	110.46	0.39548	0.00634	128.492	0.28692	0.00545	166.731	0.08177	0.0042
92.6204	0.0106	0.000539838	104.883	0.03218	0.000476722	110.588	0.39487	0.00633	128.628	0.28607	0.00544	166.878	0.08223	0.00419
92.7401	0.01051	0.000539141	105.009	0.03211	0.000476152	110.716	0.39517	0.00632	128.763	0.28456	0.00544	167.026	0.08267	0.00419
92.8599	0.01041	0.000538446	105.134	0.03204	0.000475583	110.844	0.39501	0.00632	128.898	0.28309	0.00543	167.174	0.08278	0.00419
92.9797	0.01031	0.000537752	105.26	0.03206	0.000475015	110.972	0.39328	0.00631	129.034	0.28191	0.00542	167.322	0.08263	0.00418
93.0996	0.01021	0.000537059	105.386	0.0321	0.000474448	111.1	0.39061	0.0063	129.169	0.2812	0.00542	167.47	0.08258	0.00418
93.2196	0.01014	0.000536368	105.511	0.03208	0.000473883	111.228	0.38817	0.00629	129.304	0.28169	0.00541	167.618	0.08258	0.00418
93.3396	0.01008	0.000535678	105.637	0.03202	0.000473319	111.357	0.38676	0.00629	129.44	0.28226	0.00541	167.766	0.08242	0.00417
93.4597	0.01003	0.00053499	105.763	0.03185	0.000472755	111.485	0.38621	0.00628	129.575	0.28108	0.0054	167.914	0.08233	0.00417
93.5798	0.00996	0.000534303	105.889	0.0316	0.000472193	111.614	0.38581	0.00627	129.711	0.27958	0.0054	168.062	0.08244	0.00417
93.7	0.00987	0.000533618	106.015	0.03135	0.000471632	111.742	0.38524	0.00626	129.847	0.27902	0.00539	168.21	0.08252	0.00416
93.8203	0.00979	0.000532934	106.141	0.0312	0.000471072	111.871	0.38416	0.00626	129.982	0.27836	0.00539	168.358	0.08281	0.00416
93.9406	0.00967	0.000532251	106.267	0.031	0.000470513	111.999	0.38265	0.00625	130.118	0.2768	0.00538	168.506	0.08321	0.00415
94.0609	0.0095	0.00053157	106.393	0.03072	0.000469955	112.128	0.38189	0.00624	130.254	0.27531	0.00537	168.654	0.08319	0.00415
94.1814	0.00937	0.000530891	106.519	0.0306	0.000469398	112.257	0.38142	0.00624	130.39	0.27435	0.00537	168.803	0.08301	0.00415
94.3019	0.00928	0.000530212	106.646	0.03068	0.000468842	112.385	0.38145	0.00623	130.526	0.27328	0.00536	168.951	0.08294	0.00414
94.4224	0.0092	0.000529535	106.772	0.03082	0.000468287	112.514	0.3826	0.00622	130.662	0.27282	0.00536	169.099	0.08265	0.00414
94.543	0.00912	0.00052886	106.898	0.03079	0.000467734	112.643	0.38308	0.00621	130.798	0.27268	0.00535	169.248	0.08234	0.00414
94.6637	0.00905	0.000528186	107.025	0.03067	0.000467181	112.772	0.38241	0.00621	130.934	0.272	0.00535	169.396	0.0822	0.00413
94.7844	0.00898	0.000527513	107.151	0.03054	0.00046663	112.901	0.38268	0.0062	131.07	0.27104	0.00534	169.545	0.08223	0.00413
94.9052	0.00888	0.000526841	107.278	0.03045	0.000466079	113.03	0.38317	0.00619	131.206	0.2704	0.00534	169.693	0.08218	0.00413
95.026	0.00876	0.000526171	107.404	0.03035	0.00046553	113.159	0.38207	0.00619	131.342	0.2705	0.00533	169.842	0.08176	0.00412
95.147	0.00858	0.000525503	107.531	0.03021	0.000464982	113.288	0.38054	0.00618	131.479	0.27013	0.00532	169.99	0.08177	0.00412
95.2679	0.00842	0.000524836	107.658	0.03008	0.000464434	113.417	0.37902	0.00617	131.615	0.26894	0.00532	170.139	0.08184	0.00411
95.3889	0.00837	0.00052417	107.785	0.03002	0.000463888	113.547	0.37811	0.00616	131.751	0.26783	0.00531	170.288	0.08163	0.00411
95.51	0.00833	0.000523505	107.911	0.03	0.000463343	113.676	0.37818	0.00616	131.888	0.26639	0.00531	170.436	0.0815	0.00411
95.6312	0.00823	0.000522842	108.038	0.02983	0.000462799	113.805	0.3786	0.00615	132.024	0.2647	0.0053	170.585	0.08131	0.0041
95.7524	0.00811	0.00052218	108.165	0.02955	0.000462256	113.935	0.37887	0.00614	132.161	0.26304	0.0053	170.734	0.08121	0.0041
95.8736	0.00801	0.00052152	108.292	0.02935	0.000461713	114.064	0.37838	0.00614	132.297	0.26266	0.00529	170.883	0.08128	0.0041
95.995	0.00794	0.000520861	108.419	0.02929	0.000461172	114.194	0.37707	0.00613	132.434	0.26224	0.00529	171.032	0.08129	0.00409
96.1163	0.00781	0.000520203	108.546	0.02927	0.000460632	114.323	0.37569	0.00612	132.57	0.26085	0.00528	171.181	0.08113	0.00409
96.2378	0.0077	0.000519546	108.674	0.02924	0.000460093	114.453	0.37458	0.00612	132.707	0.26006	0.00527	171.33	0.08084	0.00409
96.3593	0.00761	0.000518891	108.801	0.02921	0.000459555	114.582	0.37369	0.00611	132.844	0.2595	0.00527	171.479	0.08049	0.00408
96.4808	0.00754	0.000518238	108.928	0.02915	0.000459018	114.712	0.37255	0.0061	132.981	0.25924	0.00526	171.628	0.08041	0.00408
96.6025	0.00753	0.000517585	109.055	0.02911	0.000458482	114.842	0.37087	0.0061	133.118	0.25845	0.00526	171.777	0.0805	0.00408
96.7241	0.00751	0.000516934	109.183	0.02905	0.000457948	114.972	0.36922	0.00609	133.255	0.25709	0.00525	171.926	0.08063	0.00407
96.8459	0.00743	0.000516284	109.31	0.0289	0.000457414	115.102	0.36813	0.00608	133.391	0.2561	0.00525	172.075	0.08061	0.00407
96.9677	0.00731	0.000515636	109.438	0.02876	0.000456881	115.232	0.36793	0.00607	133.529	0.25564	0.00524	172.224	0.08035	0.00406
97.0895	0.00719	0.000514989	109.565	0.02868	0.000456349	115.362	0.36789	0.00607	133.666	0.25555	0.00524	172.374	0.08022	0.00406
97.2114	0.00713	0.000514343	109.693	0.0285	0.000455818	115.492	0.36742	0.00606	133.803	0.25537	0.00523	172.523	0.08028	0.00406
97.3334	0.00702	0.000513698	109.821	0.0283	0.000455288	115.622	0.36691	0.00605	133.94	0.25407	0.00523	172.672	0.08027	0.00405
97.4554	0.0069	0.000513055	109.948	0.02818	0.000454759	115.752	0.36695	0.00605	134.077	0.25275	0.00522	172.822	0.0802	0.00405
97.5775	0.00681	0.000512413	110.076	0.02806	0.000454231	115.882	0.36701	0.00604	134.214	0.25245	0.00522	172.971	0.0802	0.00405
97.6997	0.0067	0.000511773	110.204	0.02793	0.000453705	116.012	0.36623	0.00603	134.352	0.25217	0.00521	173.12	0.08043	0.00404
97.8218	0.00658	0.000511133	110.332	0.02789	0.000453179	116.143	0.36492	0.00603	134.489	0.25175	0.0052	173.27	0.0807	0.00404
97.9441	0.0065	0.000510495	110.46	0.02792	0.000452654	116.273	0.36423	0.00602	134.626	0.25027	0.0052	173.42	0.08084	0.00404
98.0664	0.00644	0.000509858	110.588	0.02785	0.00045213	116.404	0.36372	0.00601	134.764	0.24897	0.00519	173.569	0.08063	0.00403
98.1888	0.0064	0.000509223	110.716	0.02769	0.000451607	116.534	0.36244	0.00601	134.901	0.24866	0.00519	173.719	0.08029	0.00403
98.3113	0.00636	0.000508589	110.844	0.02753	0.000451085	116.665	0.36132	0.006	135.039	0.24818	0.00518	173.868	0.08004	0.00403
98.4337	0.00628	0.000507956	110.972	0.02736	0.000450564	116.795	0.36073	0.00599	135.176	0.24792	0.00518	174.018	0.07982	0.00402
98.5563	0.00618	0.000507324	111.1	0.02706	0.000450044	116.926	0.36068	0.00599	135.314	0.24774	0.00517	174.168	0.07971	0.00402
98.6789	0.00608	0.000506694	111.228	0.02672	0.000449525	117.057	0.36026	0.00598	135.452	0.24719	0.00517	174.318	0.0796	0.00402
98.8016	0.00602	0.000506065	111.357	0.02667	0.000449007	117.187	0.35921	0.00597	135.589	0.24615	0.00516	174.468	0.07961	0.00401
98.9243	0.00599	0.000505437	111.485	0.02675	0.00044849	117.318	0.35762	0.00597	135.727	0.24492	0.00516	174.618	0.07988	0.00401
99.0471	0.00597	0.00050481	111.614	0.02673	0.000447974	117.449	0.35562	0.00596	135.865	0.24351	0.00515	174.767	0.08021	0.00401
99.1699	0.00589	0.000504185	111.742	0.02669	0.000447459	117.58	0.35415	0.00595	136.003	0.24184	0.00515	174.917	0.0801	0.004
99.2928	0.0058	0.000503561	111.871	0.02673	0.000446945	117.711	0.35362	0.00595	136.141	0.241	0.00514	175.067	0.07974	0.004
99.4158	0.00573	0.000502938	111.999	0.02682	0.000446432	117.842	0.35311	0.00594	136.279	0.24098	0.00514	175.217	0.0796	0.004
99.5388	0.00567	0.000502317	112.128	0.02688	0.00044592	117.973	0.35186	0.00593	136.417	0.24047	0.00513	175.368	0.07948	0.00399
99.6619	0.00558	0.000501696	112.257	0.0268	0.000445408	118.104	0.35088	0.00593	136.555	0.23996	0.00513	175.518	0.07925	0.00399
99.785	0.00552	0.000501077	112.385	0.02663	0.000444898	118.235	0.35015	0.00592	136.693	0.23946	0.00512	175.668	0.07889	0.00398
99.9082	0.00541	0.000500459	112.514	0.02648	0.000444389	118.366	0.34979	0.00591	136.831	0.23892	0.00512	175.818	0.07851	0.00398
100.031	0.00533	0.000499843	112.643	0.02641	0.00044388	118.498	0.35018	0.00591	136.97	0.23821	0.00511	175.968	0.07834	0.00398
100.155	0.00531	0.000499227	112.772	0.02639	0.000443373	118.629	0.35105	0.0059	137.108	0.23779	0.00511	176.119	0.0784	0.00397
100.278	0.00526	0.000498613	112.901	0.02631	0.000442866	118.76	0.35134	0.00589	137.246	0.23759	0.0051	176.269	0.0787	0.00397
100.402	0.00518	0.000498	113.03	0.02615	0.000442361	118.892	0.35036	0.00589	137.385	0.23721	0.0051	176.419	0.07896	0.00397
100.525	0.00508	0.000497388	113.159	0.026	0.000441856	119.023	0.34935	0.00588	137.523	0.23713	0.00509	176.57	0.07898	0.00396
100.649	0.00498	0.000496778	113.288	0.02587	0.000441353	119.155	0.34885	0.00587	137.661	0.23626	0.00508	176.72	0.07876	0.00396
100.772	0.00493	0.000496169	113.417	0.02574	0.00044085	119.287	0.34864	0.00587	137.8	0.23537	0.00508	176.871	0.07844	0.00396
100.896	0.00489	0.000495561	113.547	0.02549	0.000440348	119.418	0.3479	0.00586	137.939	0.23466	0.00507	177.021	0.07821	0.00395
101.02	0.00488	0.000494954	113.676	0.02523	0.000439847	119.55	0.34638	0.00586	138.077	0.23396	0.00507	177.172	0.07792	0.00395
101.143	0.00484	0.000494348	113.805	0.0251	0.000439347	119.682	0.34528	0.00585	138.216	0.23377	0.00506	177.322	0.07772	0.00395
101.267	0.00477	0.000493743	113.935	0.0251	0.000438848	119.813	0.3448	0.00584	138.355	0.23324	0.00506	177.473	0.07768	0.00394
101.391	0.00471	0.00049314	114.064	0.02509	0.00043835	119.945	0.34403	0.00584	138.493	0.23223	0.00505	177.624	0.07746	0.00394
101.515	0.00466	0.000492538	114.194	0.02501	0.000437853	120.077	0.34306	0.00583	138.632	0.23113	0.00505	177.775	0.07709	0.00394
101.639	0.00459	0.000491937	114.323	0.0248	0.000437357	120.209	0.34168	0.00582	138.771	0.23005	0.00504	177.925	0.07705	0.00393
101.763	0.00449	0.000491338	114.453	0.02458	0.000436861	120.341	0.33986	0.00582	138.91	0.22929	0.00504	178.076	0.07715	0.00393
101.887	0.00441	0.000490739	114.582	0.0245	0.000436367	120.473	0.33888	0.00581	139.049	0.22895	0.00503	178.227	0.07703	0.00393
102.011	0.00438	0.000490142	114.712	0.02446	0.000435873	120.605	0.33797	0.0058	139.188	0.22854	0.00503	178.378	0.07679	0.00392
102.136	0.00435	0.000489545	114.842	0.02446	0.000435381	120.738	0.33697	0.0058	139.327	0.22812	0.00502	178.529	0.07688	0.00392
102.26	0.0043	0.00048895	114.972	0.02454	0.000434889	120.87	0.33615	0.00579	139.466	0.22788	0.00502	178.68	0.07717	0.00392
102.384	0.00429	0.000488357	115.102	0.02455	0.000434398	121.002	0.33518	0.00579	139.605	0.22756	0.00501	178.831	0.0771	0.00391
102.509	0.00433	0.000487764	115.232	0.02453	0.000433909	121.134	0.33472	0.00578	139.744	0.22713	0.00501	178.982	0.07681	0.00391
102.633	0.00432	0.000487173	115.362	0.02456	0.00043342	121.267	0.335	0.00577	139.884	0.22622	0.005	179.133	0.07634	0.00391
102.758	0.00426	0.000486582	115.492	0.0246	0.000432931	121.399	0.33453	0.00577	140.023	0.22496	0.005	179.284	0.07603	0.0039
102.882	0.00418	0.000485993	115.622	0.02461	0.000432444	121.532	0.33318	0.00576	140.162	0.22437	0.00499	179.435	0.07595	0.0039
103.007	0.0041	0.000485405	115.752	0.02451	0.000431958	121.664	0.33294	0.00575	140.302	0.22344	0.00499	179.587	0.07603	0.0039
103.131	0.004	0.000484818	115.882	0.02428	0.000431473	121.797	0.33266	0.00575	140.441	0.22273	0.00498	179.738	0.07632	0.00389
103.256	0.00388	0.000484232	116.012	0.02403	0.000430988	121.93	0.33114	0.00574	140.581	0.22291	0.00498	179.889	0.07651	0.00389
103.381	0.00383	0.000483648	116.143	0.0238	0.000430505	122.062	0.32935	0.00573	140.72	0.22261	0.00497	180.041	0.0763	0.00389
103.506	0.0038	0.000483064	116.273	0.02361	0.000430022	122.195	0.32754	0.00573	140.86	0.22239	0.00497	180.192	0.07592	0.00388
103.631	0.00375	0.000482482	116.404	0.02346	0.00042954	122.328	0.32689	0.00572	140.999	0.22235	0.00496	180.343	0.07552	0.00388
103.756	0.00372	0.000481901	116.534	0.02335	0.000429059	122.461	0.32607	0.00572	141.139	0.22181	0.00496	180.495	0.07522	0.00388
103.881	0.00367	0.000481321	116.665	0.02328	0.000428579	122.594	0.32422	0.00571	141.279	0.2204	0.00495	180.646	0.07534	0.00387
104.006	0.00359	0.000480742	116.795	0.02325	0.0004281	122.727	0.3228	0.0057	141.418	0.21862	0.00495	180.798	0.07572	0.00387
104.131	0.00356	0.000480164	116.926	0.02325	0.000427621	122.86	0.32198	0.0057	141.558	0.21792	0.00494	180.949	0.076	0.00387
104.256	0.00354	0.000479588	117.057	0.02322	0.000427144	122.993	0.32195	0.00569	141.698	0.21784	0.00494	181.101	0.07605	0.00387
104.381	0.0035	0.000479012	117.187	0.02311	0.000426667	123.126	0.32282	0.00569	141.838	0.21707	0.00494	181.253	0.07597	0.00386
104.507	0.00344	0.000478438	117.318	0.02293	0.000426192	123.259	0.32389	0.00568	141.978	0.21644	0.00493	181.404	0.07581	0.00386
104.632	0.00341	0.000477865	117.449	0.02268	0.000425717	123.392	0.32423	0.00567	142.118	0.21543	0.00493	181.556	0.07576	0.00386
104.758	0.0034	0.000477293	117.58	0.02249	0.000425243	123.525	0.32361	0.00567	142.258	0.21439	0.00492	181.708	0.07605	0.00385
104.883	0.00335	0.000476722	117.711	0.0224	0.00042477	123.659	0.32274	0.00566	142.398	0.21435	0.00492	181.86	0.07628	0.00385
105.009	0.0033	0.000476152	117.842	0.02239	0.000424297	123.792	0.32211	0.00565	142.538	0.21492	0.00491	182.012	0.07615	0.00385
105.134	0.00327	0.000475583	117.973	0.02235	0.000423826	123.925	0.32116	0.00565	142.678	0.21523	0.00491	182.164	0.07583	0.00384
105.26	0.00325	0.000475015	118.104	0.02223	0.000423356	124.059	0.31994	0.00564	142.819	0.21462	0.0049	182.315	0.07552	0.00384
105.386	0.00321	0.000474448	118.235	0.02218	0.000422886	124.192	0.31958	0.00564	142.959	0.21361	0.0049	182.467	0.0753	0.00384
105.511	0.00315	0.000473883	118.366	0.02217	0.000422417	124.326	0.31945	0.00563	143.099	0.21274	0.00489	182.619	0.07491	0.00383
105.637	0.0031	0.000473319	118.498	0.02206	0.000421949	124.46	0.31838	0.00562	143.24	0.21212	0.00489	182.772	0.07453	0.00383
105.763	0.00308	0.000472755	118.629	0.02186	0.000421482	124.593	0.317	0.00562	143.38	0.21157	0.00488	182.924	0.07446	0.00383
105.889	0.00302	0.000472193	118.76	0.02167	0.000421016	124.727	0.31535	0.00561	143.521	0.21132	0.00488	183.076	0.07436	0.00382
106.015	0.003	0.000471632	118.892	0.02158	0.00042055	124.861	0.31447	0.00561	143.661	0.21119	0.00487	183.228	0.07424	0.00382
106.141	0.00301	0.000471072	119.023	0.02158	0.000420085	124.995	0.31448	0.0056	143.802	0.21016	0.00487	183.38	0.07431	0.00382
106.267	0.00299	0.000470513	119.155	0.02163	0.000419622	125.129	0.31433	0.00559	143.942	0.20866	0.00486	183.532	0.07438	0.00381
106.393	0.00293	0.000469955	119.287	0.02162	0.000419159	125.263	0.3143	0.00559	144.083	0.20772	0.00486	183.685	0.07425	0.00381
106.519	0.00289	0.000469398	119.418	0.02144	0.000418697	125.397	0.31385	0.00558	144.224	0.20709	0.00485	183.837	0.07414	0.00381
106.646	0.00289	0.000468842	119.55	0.02122	0.000418235	125.531	0.31246	0.00558	144.364	0.20652	0.00485	183.989	0.07408	0.0038
106.772	0.00284	0.000468287	119.682	0.02119	0.000417775	125.665	0.3112	0.00557	144.505	0.20598	0.00484	184.142	0.07366	0.0038
106.898	0.00279	0.000467734	119.813	0.02125	0.000417315	125.799	0.31055	0.00556	144.646	0.20576	0.00484	184.294	0.07323	0.0038
107.025	0.00272	0.000467181	119.945	0.02122	0.000416857	125.933	0.30958	0.00556	144.787	0.20612	0.00483	184.447	0.07319	0.0038
107.151	0.00264	0.00046663	120.077	0.02111	0.000416399	126.067	0.30813	0.00555	144.928	0.20618	0.00483	184.599	0.07317	0.00379
107.278	0.0026	0.000466079	120.209	0.02097	0.000415942	126.202	0.30714	0.00555	145.069	0.20566	0.00483	184.752	0.07316	0.00379
107.404	0.00261	0.00046553	120.341	0.0208	0.000415485	126.336	0.30704	0.00554	145.21	0.20467	0.00482	184.905	0.07331	0.00379
107.531	0.00262	0.000464982	120.473	0.02066	0.00041503	126.47	0.30697	0.00553	145.351	0.20388	0.00482	185.057	0.07348	0.00378
107.658	0.0026	0.000464434	120.605	0.02059	0.000414575	126.605	0.30697	0.00553	145.492	0.20353	0.00481	185.21	0.07362	0.00378
107.785	0.00257	0.000463888	120.738	0.02052	0.000414121	126.739	0.30708	0.00552	145.633	0.20292	0.00481	185.363	0.07347	0.00378
107.911	0.00254	0.000463343	120.87	0.02043	0.000413668	126.874	0.30653	0.00552	145.775	0.20206	0.0048	185.515	0.07315	0.00377
108.038	0.00251	0.000462799	121.002	0.02035	0.000413216	127.008	0.30524	0.00551	145.916	0.20134	0.0048	185.668	0.07291	0.00377
108.165	0.00246	0.000462256	121.134	0.02025	0.000412765	127.143	0.30342	0.00551	146.057	0.20091	0.00479	185.821	0.07247	0.00377
108.292	0.0024	0.000461713	121.267	0.02016	0.000412314	127.278	0.3017	0.0055	146.199	0.20015	0.00479	185.974	0.07208	0.00376
108.419	0.00235	0.000461172	121.399	0.02014	0.000411864	127.413	0.30018	0.00549	146.34	0.1994	0.00478	186.127	0.07189	0.00376
108.546	0.00233	0.000460632	121.532	0.02012	0.000411415	127.547	0.29894	0.00549	146.481	0.19887	0.00478	186.28	0.07189	0.00376
108.674	0.00229	0.000460093	121.664	0.02003	0.000410967	127.682	0.29811	0.00548	146.623	0.19823	0.00477	186.433	0.07204	0.00375
108.801	0.00227	0.000459555	121.797	0.01989	0.00041052	127.817	0.29797	0.00548	146.764	0.19776	0.00477	186.586	0.07207	0.00375
108.928	0.00222	0.000459018	121.93	0.01977	0.000410073	127.952	0.2985	0.00547	146.906	0.19744	0.00476	186.739	0.07201	0.00375
109.055	0.00214	0.000458482	122.062	0.01963	0.000409627	128.087	0.29877	0.00547	147.048	0.19679	0.00476	186.892	0.0719	0.00375
109.183	0.00213	0.000457948	122.195	0.01952	0.000409182	128.222	0.29845	0.00546	147.189	0.19587	0.00476	187.045	0.07159	0.00374
109.31	0.00213	0.000457414	122.328	0.01949	0.000408738	128.357	0.29842	0.00545	147.331	0.19503	0.00475	187.198	0.07112	0.00374
109.438	0.00213	0.000456881	122.461	0.01939	0.000408294	128.492	0.29842	0.00545	147.473	0.19466	0.00475	187.352	0.07085	0.00374
109.565	0.00212	0.000456349	122.594	0.01932	0.000407852	128.628	0.29759	0.00544	147.615	0.19448	0.00474	187.505	0.07097	0.00373
109.693	0.00209	0.000455818	122.727	0.01927	0.00040741	128.763	0.29606	0.00544	147.757	0.19476	0.00474	187.658	0.07112	0.00373
109.821	0.00205	0.000455288	122.86	0.01913	0.000406969	128.898	0.29455	0.00543	147.899	0.19468	0.00473	187.812	0.07089	0.00373
109.948	0.00199	0.000454759	122.993	0.01903	0.000406529	129.034	0.29367	0.00542	148.041	0.19393	0.00473	187.965	0.07064	0.00372
110.076	0.00195	0.000454231	123.126	0.01896	0.000406089	129.169	0.29333	0.00542	148.183	0.1934	0.00472	188.118	0.07056	0.00372
110.204	0.00193	0.000453705	123.259	0.01884	0.00040565	129.304	0.29345	0.00541	148.325	0.19265	0.00472	188.272	0.07049	0.00372
110.332	0.00191	0.000453179	123.392	0.0187	0.000405212	129.44	0.29328	0.00541	148.467	0.19211	0.00471	188.425	0.0704	0.00371
110.46	0.00189	0.000452654	123.525	0.01856	0.000404775	129.575	0.29244	0.0054	148.609	0.19115	0.00471	188.579	0.0704	0.00371
110.588	0.00185	0.00045213	123.659	0.01848	0.000404339	129.711	0.29135	0.0054	148.751	0.18965	0.00471	188.732	0.07044	0.00371
110.716	0.00185	0.000451607	123.792	0.01845	0.000403903	129.847	0.29049	0.00539	148.893	0.18878	0.0047	188.886	0.07027	0.00371
110.844	0.00185	0.000451085	123.925	0.01835	0.000403468	129.982	0.28944	0.00539	149.036	0.18791	0.0047	189.04	0.07006	0.0037
110.972	0.00183	0.000450564	124.059	0.01824	0.000403034	130.118	0.2887	0.00538	149.178	0.18683	0.00469	189.193	0.06992	0.0037
111.1	0.00181	0.000450044	124.192	0.01815	0.000402601	130.254	0.2881	0.00537	149.32	0.18598	0.00469	189.347	0.06957	0.0037
111.228	0.00179	0.000449525	124.326	0.01809	0.000402168	130.39	0.28675	0.00537	149.463	0.18577	0.00468	189.501	0.06925	0.00369
111.357	0.00175	0.000449007	124.46	0.01809	0.000401737	130.526	0.28599	0.00536	149.605	0.18586	0.00468	189.655	0.06912	0.00369
111.485	0.00169	0.00044849	124.593	0.01813	0.000401305	130.662	0.28563	0.00536	149.748	0.18559	0.00467	189.809	0.06915	0.00369
111.614	0.00167	0.000447974	124.727	0.01812	0.000400875	130.798	0.28562	0.00535	149.89	0.18491	0.00467	189.963	0.06925	0.00368
111.742	0.00166	0.000447459	124.861	0.01803	0.000400446	130.934	0.28553	0.00535	150.033	0.1839	0.00467	190.116	0.06915	0.00368
111.871	0.00163	0.000446945	124.995	0.01796	0.000400017	131.07	0.2847	0.00534	150.176	0.18333	0.00466	190.27	0.06895	0.00368
111.999	0.0016	0.000446432	125.129	0.01798	0.000399589	131.206	0.28433	0.00534	150.318	0.18291	0.00466	190.424	0.06866	0.00368
112.128	0.00159	0.00044592	125.263	0.01792	0.000399162	131.342	0.28386	0.00533	150.461	0.18255	0.00465	190.578	0.06827	0.00367
112.257	0.00157	0.000445408	125.397	0.01773	0.000398735	131.479	0.2827	0.00532	150.604	0.18259	0.00465	190.733	0.06799	0.00367
112.385	0.00155	0.000444898	125.531	0.01756	0.000398309	131.615	0.28123	0.00532	150.747	0.18213	0.00464	190.887	0.06793	0.00367
112.514	0.00155	0.000444389	125.665	0.01741	0.000397884	131.751	0.27963	0.00531	150.89	0.18228	0.00464	191.041	0.06784	0.00366
112.643	0.00156	0.00044388	125.799	0.01731	0.00039746	131.888	0.27859	0.00531	151.032	0.18265	0.00463	191.195	0.06777	0.00366
112.772	0.00157	0.000443373	125.933	0.01732	0.000397037	132.024	0.27804	0.0053	151.175	0.1818	0.00463	191.349	0.06786	0.00366
112.901	0.00155	0.000442866	126.067	0.01728	0.000396614	132.161	0.27744	0.0053	151.318	0.18076	0.00463	191.504	0.06797	0.00366
113.03	0.0015	0.000442361	126.202	0.01715	0.000396192	132.297	0.27695	0.00529	151.462	0.17995	0.00462	191.658	0.0679	0.00365
113.159	0.00148	0.000441856	126.336	0.01706	0.00039577	132.434	0.27646	0.00529	151.605	0.17942	0.00462	191.812	0.06758	0.00365
113.288	0.00147	0.000441353	126.47	0.01702	0.00039535	132.57	0.27582	0.00528	151.748	0.17919	0.00461	191.967	0.06708	0.00365
113.417	0.00147	0.00044085	126.605	0.01699	0.00039493	132.707	0.27537	0.00527	151.891	0.17893	0.00461	192.121	0.06677	0.00364
113.547	0.00147	0.000440348	126.739	0.01699	0.000394511	132.844	0.27549	0.00527	152.034	0.17829	0.0046	192.275	0.0667	0.00364
113.676	0.00144	0.000439847	126.874	0.01696	0.000394092	132.981	0.27563	0.00526	152.178	0.17699	0.0046	192.43	0.06658	0.00364
113.805	0.00141	0.000439347	127.008	0.01693	0.000393675	133.118	0.27496	0.00526	152.321	0.17608	0.0046	192.584	0.06639	0.00363
113.935	0.00141	0.000438848	127.143	0.017	0.000393258	133.255	0.27444	0.00525	152.464	0.17564	0.00459	192.739	0.0662	0.00363
114.064	0.00138	0.00043835	127.278	0.01713	0.000392842	133.391	0.27436	0.00525	152.608	0.17517	0.00459	192.894	0.06599	0.00363
114.194	0.00135	0.000437853	127.413	0.01705	0.000392426	133.529	0.27394	0.00524	152.751	0.17512	0.00458	193.048	0.06562	0.00363
114.323	0.00134	0.000437357	127.547	0.01678	0.000392011	133.666	0.27262	0.00524	152.895	0.17505	0.00458	193.203	0.0654	0.00362
114.453	0.00134	0.000436861	127.682	0.01658	0.000391597	133.803	0.27082	0.00523	153.038	0.17512	0.00457	193.358	0.0654	0.00362
114.582	0.00133	0.000436367	127.817	0.01646	0.000391184	133.94	0.27002	0.00523	153.182	0.17487	0.00457	193.513	0.06549	0.00362
114.712	0.00131	0.000435873	127.952	0.01642	0.000390771	134.077	0.2696	0.00522	153.326	0.17358	0.00457	193.667	0.06545	0.00361
114.842	0.00129	0.000435381	128.087	0.01645	0.00039036	134.214	0.2688	0.00522	153.469	0.17237	0.00456	193.822	0.06528	0.00361
114.972	0.00129	0.000434889	128.222	0.01642	0.000389948	134.352	0.26842	0.00521	153.613	0.17206	0.00456	193.977	0.06528	0.00361
115.102	0.00128	0.000434398	128.357	0.01626	0.000389538	134.489	0.26879	0.0052	153.757	0.17206	0.00455	194.132	0.06538	0.00361
115.232	0.00126	0.000433909	128.492	0.01609	0.000389128	134.626	0.26846	0.0052	153.901	0.17225	0.00455	194.287	0.06538	0.0036
115.362	0.00125	0.00043342	128.628	0.01605	0.000388719	134.764	0.26732	0.00519	154.044	0.17226	0.00454	194.442	0.06508	0.0036
115.492	0.00124	0.000432931	128.763	0.0161	0.000388311	134.901	0.2667	0.00519	154.188	0.17157	0.00454	194.597	0.06472	0.0036
115.622	0.00122	0.000432444	128.898	0.01611	0.000387903	135.039	0.26591	0.00518	154.332	0.17086	0.00454	194.752	0.06443	0.00359
115.752	0.00121	0.000431958	129.034	0.0161	0.000387496	135.176	0.26446	0.00518	154.476	0.17025	0.00453	194.907	0.06427	0.00359
115.882	0.00122	0.000431473	129.169	0.01605	0.00038709	135.314	0.2631	0.00517	154.62	0.16976	0.00453	195.062	0.06447	0.00359
116.012	0.00121	0.000430988	129.304	0.01596	0.000386684	135.452	0.26247	0.00517	154.765	0.16934	0.00452	195.217	0.06462	0.00359
116.143	0.00119	0.000430505	129.44	0.01586	0.00038628	135.589	0.26247	0.00516	154.909	0.16892	0.00452	195.373	0.06448	0.00358
116.273	0.00118	0.000430022	129.575	0.01584	0.000385876	135.727	0.26252	0.00516	155.053	0.16822	0.00451	195.528	0.0644	0.00358
116.404	0.00118	0.00042954	129.711	0.01583	0.000385472	135.865	0.26199	0.00515	155.197	0.16714	0.00451	195.683	0.06446	0.00358
116.534	0.00117	0.000429059	129.847	0.0158	0.000385069	136.003	0.26115	0.00515	155.341	0.16636	0.00451	195.839	0.06436	0.00357
116.665	0.00116	0.000428579	129.982	0.0157	0.000384667	136.141	0.26001	0.00514	155.486	0.16592	0.0045	195.994	0.0641	0.00357
116.795	0.00113	0.0004281	130.118	0.01552	0.000384266	136.279	0.25871	0.00514	155.63	0.16553	0.0045	196.149	0.06378	0.00357
116.926	0.00112	0.000427621	130.254	0.01545	0.000383865	136.417	0.25862	0.00513	155.775	0.1656	0.00449	196.305	0.06351	0.00357
117.057	0.00113	0.000427144	130.39	0.01541	0.000383465	136.555	0.25881	0.00513	155.919	0.16611	0.00449	196.46	0.06332	0.00356
117.187	0.00111	0.000426667	130.526	0.01525	0.000383066	136.693	0.25808	0.00512	156.063	0.16632	0.00449	196.616	0.06306	0.00356
117.318	0.00109	0.000426192	130.662	0.01506	0.000382667	136.831	0.25709	0.00512	156.208	0.16611	0.00448	196.771	0.06286	0.00356
117.449	0.00109	0.000425717	130.798	0.01496	0.000382269	136.97	0.25596	0.00511	156.353	0.16558	0.00448	196.927	0.0627	0.00355
117.58	0.00109	0.000425243	130.934	0.01494	0.000381872	137.108	0.25424	0.00511	156.497	0.16475	0.00447	197.083	0.06252	0.00355
117.711	0.0011	0.00042477	131.07	0.01485	0.000381476	137.246	0.25307	0.0051	156.642	0.16426	0.00447	197.238	0.06243	0.00355
117.842	0.00106	0.000424297	131.206	0.01473	0.00038108	137.385	0.25284	0.0051	156.787	0.16462	0.00446	197.394	0.06241	0.00355
117.973	0.00104	0.000423826	131.342	0.01472	0.000380685	137.523	0.25245	0.00509	156.931	0.16481	0.00446	197.55	0.06225	0.00354
118.104	0.00101	0.000423356	131.479	0.01476	0.00038029	137.661	0.25227	0.00508	157.076	0.16445	0.00446	197.705	0.062	0.00354
118.235	0.000990358	0.000422886	131.615	0.01474	0.000379896	137.8	0.25256	0.00508	157.221	0.16347	0.00445	197.861	0.0618	0.00354
118.366	0.001	0.000422417	131.751	0.01456	0.000379503	137.939	0.25245	0.00507	157.366	0.16232	0.00445	198.017	0.06164	0.00354
118.498	0.001	0.000421949	131.888	0.01444	0.00037911	138.077	0.25149	0.00507	157.511	0.16187	0.00444	198.173	0.06158	0.00353
118.629	0.000991827	0.000421482	132.024	0.01443	0.000378719	138.216	0.25071	0.00506	157.656	0.16187	0.00444	198.329	0.06143	0.00353
118.76	0.000995184	0.000421016	132.161	0.0144	0.000378327	138.355	0.2507	0.00506	157.801	0.16153	0.00444	198.485	0.06114	0.00353
118.892	0.000994809	0.00042055	132.297	0.01433	0.000377937	138.493	0.25052	0.00505	157.946	0.16076	0.00443	198.641	0.061	0.00352
119.023	0.000976265	0.000420085	132.434	0.0142	0.000377547	138.632	0.24973	0.00505	158.091	0.16003	0.00443	198.797	0.06096	0.00352
119.155	0.000964572	0.000419622	132.57	0.01411	0.000377158	138.771	0.24888	0.00504	158.236	0.15929	0.00442	198.953	0.06093	0.00352
119.287	0.000941803	0.000419159	132.707	0.0141	0.000376769	138.91	0.2478	0.00504	158.382	0.15921	0.00442	199.109	0.06098	0.00352
119.418	0.000924829	0.000418697	132.844	0.01413	0.000376381	139.049	0.24648	0.00503	158.527	0.15938	0.00442	199.265	0.06099	0.00351
119.55	0.000940581	0.000418235	132.981	0.0141	0.000375994	139.188	0.24511	0.00503	158.672	0.15898	0.00441	199.421	0.06089	0.00351
119.682	0.000951415	0.000417775	133.118	0.01405	0.000375608	139.327	0.24431	0.00502	158.817	0.15863	0.00441	199.578	0.06064	0.00351
119.813	0.000930417	0.000417315	133.255	0.01406	0.000375222	139.466	0.24447	0.00502	158.963	0.15831	0.0044	199.734	0.06038	0.0035
119.945	0.0008969	0.000416857	133.391	0.01404	0.000374837	139.605	0.24425	0.00501	159.108	0.15723	0.0044	199.89	0.06028	0.0035
120.077	0.000889016	0.000416399	133.529	0.01394	0.000374452	139.744	0.24317	0.00501	159.254	0.15592	0.0044	200.046	0.06005	0.0035
120.209	0.000885981	0.000415942	133.666	0.01381	0.000374068	139.884	0.24223	0.005	159.399	0.15499	0.00439	200.203	0.05984	0.0035
120.341	0.000884061	0.000415485	133.803	0.01374	0.000373685	140.023	0.24196	0.005	159.545	0.15482	0.00439	200.359	0.05979	0.00349
120.473	0.000902169	0.00041503	133.94	0.01366	0.000373302	140.162	0.24182	0.00499	159.69	0.15508	0.00438	200.516	0.05973	0.00349
120.605	0.000909898	0.000414575	134.077	0.01356	0.00037292	140.302	0.24139	0.00499	159.836	0.15505	0.00438	200.672	0.05969	0.00349
120.738	0.000903428	0.000414121	134.214	0.01352	0.000372539	140.441	0.24042	0.00498	159.982	0.15457	0.00438	200.829	0.0597	0.00349
120.87	0.00089628	0.000413668	134.352	0.01349	0.000372158	140.581	0.23889	0.00498	160.128	0.1536	0.00437	200.985	0.0596	0.00348
121.002	0.000894088	0.000413216	134.489	0.01338	0.000371778	140.72	0.23802	0.00497	160.273	0.15317	0.00437	201.142	0.05938	0.00348
121.134	0.000901854	0.000412765	134.626	0.01326	0.000371398	140.86	0.23756	0.00497	160.419	0.153	0.00436	201.298	0.05923	0.00348
121.267	0.000906624	0.000412314	134.764	0.0132	0.00037102	140.999	0.23686	0.00496	160.565	0.15278	0.00436	201.455	0.05923	0.00347
121.399	0.000899523	0.000411864	134.901	0.01315	0.000370641	141.139	0.23646	0.00496	160.711	0.15284	0.00436	201.612	0.05937	0.00347
121.532	0.000875408	0.000411415	135.039	0.01307	0.000370264	141.279	0.23568	0.00495	160.857	0.15267	0.00435	201.769	0.05947	0.00347
121.664	0.000846456	0.000410967	135.176	0.013	0.000369887	141.418	0.23424	0.00495	161.003	0.15207	0.00435	201.925	0.05937	0.00347
121.797	0.000848234	0.00041052	135.314	0.013	0.000369511	141.558	0.23323	0.00494	161.149	0.15169	0.00434	202.082	0.05916	0.00346
121.93	0.000856245	0.000410073	135.452	0.01304	0.000369135	141.698	0.23323	0.00494	161.295	0.15184	0.00434	202.239	0.05883	0.00346
122.062	0.000858501	0.000409627	135.589	0.01305	0.00036876	141.838	0.23368	0.00494	161.441	0.15186	0.00434	202.396	0.05859	0.00346
122.195	0.000858488	0.000409182	135.727	0.01298	0.000368386	141.978	0.23369	0.00493	161.587	0.15154	0.00433	202.553	0.05836	0.00346
122.328	0.000841409	0.000408738	135.865	0.01279	0.000368012	142.118	0.2335	0.00493	161.734	0.15075	0.00433	202.71	0.05793	0.00345
122.461	0.000819752	0.000408294	136.003	0.01262	0.000367639	142.258	0.2334	0.00492	161.88	0.14976	0.00432	202.867	0.0575	0.00345
122.594	0.000803872	0.000407852	136.141	0.01254	0.000367266	142.398	0.23275	0.00492	162.026	0.14918	0.00432	203.024	0.05726	0.00345
122.727	0.000790947	0.00040741	136.279	0.01256	0.000366895	142.538	0.23138	0.00491	162.173	0.14864	0.00432	203.181	0.05716	0.00345
122.86	0.000797144	0.000406969	136.417	0.01259	0.000366523	142.678	0.23024	0.00491	162.319	0.1482	0.00431	203.338	0.05696	0.00344
122.993	0.000816097	0.000406529	136.555	0.01258	0.000366153	142.819	0.22971	0.0049	162.465	0.1477	0.00431	203.495	0.0568	0.00344
123.126	0.000823041	0.000406089	136.693	0.01251	0.000365783	142.959	0.22915	0.0049	162.612	0.14678	0.0043	203.652	0.05672	0.00344
123.259	0.000813641	0.00040565	136.831	0.01244	0.000365413	143.099	0.22808	0.00489	162.758	0.14664	0.0043	203.809	0.05645	0.00343
123.392	0.000798158	0.000405212	136.97	0.01249	0.000365045	143.24	0.22702	0.00489	162.905	0.14681	0.0043	203.967	0.05625	0.00343
123.525	0.000805493	0.000404775	137.108	0.01257	0.000364676	143.38	0.2263	0.00488	163.052	0.14626	0.00429	204.124	0.0562	0.00343
123.659	0.000822681	0.000404339	137.246	0.01247	0.000364309	143.521	0.22523	0.00488	163.198	0.14532	0.00429	204.281	0.05608	0.00343
123.792	0.000803106	0.000403903	137.385	0.0123	0.000363942	143.661	0.22438	0.00487	163.345	0.14458	0.00429	204.439	0.05597	0.00342
123.925	0.000780658	0.000403468	137.523	0.01225	0.000363576	143.802	0.22417	0.00487	163.492	0.14405	0.00428	204.596	0.05575	0.00342
124.059	0.000776873	0.000403034	137.661	0.01224	0.00036321	143.942	0.22365	0.00486	163.638	0.14414	0.00428	204.753	0.05568	0.00342
124.192	0.00077978	0.000402601	137.8	0.01219	0.000362845	144.083	0.22324	0.00486	163.785	0.14434	0.00427	204.911	0.05558	0.00342
124.326	0.000796687	0.000402168	137.939	0.01215	0.00036248	144.224	0.22298	0.00485	163.932	0.14394	0.00427	205.068	0.05544	0.00341
124.46	0.000788475	0.000401737	138.077	0.01214	0.000362116	144.364	0.22251	0.00485	164.079	0.14378	0.00427	205.226	0.05559	0.00341
124.593	0.000773441	0.000401305	138.216	0.01205	0.000361753	144.505	0.2227	0.00484	164.226	0.14386	0.00426	205.383	0.05564	0.00341
124.727	0.000772603	0.000400875	138.355	0.01193	0.00036139	144.646	0.2231	0.00484	164.373	0.14382	0.00426	205.541	0.05555	0.00341
124.861	0.000769125	0.000400446	138.493	0.01181	0.000361028	144.787	0.2229	0.00483	164.52	0.14386	0.00425	205.699	0.05538	0.0034
124.995	0.000778111	0.000400017	138.632	0.0117	0.000360667	144.928	0.22203	0.00483	164.667	0.14402	0.00425	205.856	0.05518	0.0034
125.129	0.000780469	0.000399589	138.771	0.01164	0.000360306	145.069	0.22148	0.00483	164.814	0.14388	0.00425	206.014	0.0551	0.0034
125.263	0.000773545	0.000399162	138.91	0.01155	0.000359946	145.21	0.22127	0.00482	164.961	0.14329	0.00424	206.172	0.05509	0.0034
125.397	0.000787041	0.000398735	139.049	0.01143	0.000359586	145.351	0.22034	0.00482	165.109	0.14212	0.00424	206.33	0.055	0.00339
125.531	0.000783382	0.000398309	139.188	0.01137	0.000359227	145.492	0.21907	0.00481	165.256	0.14109	0.00424	206.487	0.05481	0.00339
125.665	0.000770636	0.000397884	139.327	0.01138	0.000358868	145.633	0.21813	0.00481	165.403	0.14052	0.00423	206.645	0.05473	0.00339
125.799	0.000765389	0.00039746	139.466	0.01134	0.00035851	145.775	0.21731	0.0048	165.55	0.14025	0.00423	206.803	0.05479	0.00338
125.933	0.000759013	0.000397037	139.605	0.01131	0.000358153	145.916	0.21653	0.0048	165.698	0.1399	0.00422	206.961	0.05476	0.00338
126.067	0.000751042	0.000396614	139.744	0.01137	0.000357796	146.057	0.21603	0.00479	165.845	0.13935	0.00422	207.119	0.05453	0.00338
126.202	0.000741704	0.000396192	139.884	0.01138	0.00035744	146.199	0.21608	0.00479	165.993	0.13941	0.00422	207.277	0.05403	0.00338
126.336	0.000750504	0.00039577	140.023	0.0113	0.000357085	146.34	0.21591	0.00478	166.14	0.13922	0.00421	207.435	0.05352	0.00337
126.47	0.000756481	0.00039535	140.162	0.01119	0.00035673	146.481	0.21488	0.00478	166.288	0.1388	0.00421	207.593	0.05339	0.00337
126.605	0.000751103	0.00039493	140.302	0.01113	0.000356375	146.623	0.21374	0.00477	166.435	0.13862	0.00421	207.751	0.0533	0.00337
126.739	0.000748403	0.000394511	140.441	0.01109	0.000356021	146.764	0.21259	0.00477	166.583	0.13818	0.0042	207.909	0.05312	0.00337
126.874	0.000744312	0.000394092	140.581	0.01102	0.000355668	146.906	0.21097	0.00476	166.731	0.13752	0.0042	208.067	0.05305	0.00336
127.008	0.00072432	0.000393675	140.72	0.01095	0.000355315	147.048	0.20863	0.00476	166.878	0.13722	0.00419	208.226	0.05287	0.00336
127.143	0.000705673	0.000393258	140.86	0.01086	0.000354963	147.189	0.20753	0.00476	167.026	0.13744	0.00419	208.384	0.05271	0.00336
127.278	0.000705603	0.000392842	140.999	0.01068	0.000354612	147.331	0.20783	0.00475	167.174	0.13717	0.00419	208.542	0.05266	0.00336
127.413	0.00071058	0.000392426	141.139	0.01057	0.000354261	147.473	0.20804	0.00475	167.322	0.13603	0.00418	208.701	0.05263	0.00335
127.547	0.000704895	0.000392011	141.279	0.01058	0.000353911	147.615	0.20837	0.00474	167.47	0.13486	0.00418	208.859	0.05254	0.00335
127.682	0.000697385	0.000391597	141.418	0.01053	0.000353561	147.757	0.2086	0.00474	167.618	0.13444	0.00418	209.017	0.05249	0.00335
127.817	0.000698434	0.000391184	141.558	0.01036	0.000353212	147.899	0.20863	0.00473	167.766	0.13397	0.00417	209.176	0.05263	0.00335
127.952	0.000714198	0.000390771	141.698	0.01017	0.000352863	148.041	0.20866	0.00473	167.914	0.13313	0.00417	209.334	0.0526	0.00334
128.087	0.000718277	0.00039036	141.838	0.01009	0.000352515	148.183	0.2085	0.00472	168.062	0.13264	0.00417	209.493	0.05237	0.00334
128.222	0.000701271	0.000389948	141.978	0.01011	0.000352167	148.325	0.20811	0.00472	168.21	0.13273	0.00416	209.651	0.05231	0.00334
128.357	0.000690887	0.000389538	142.118	0.01014	0.00035182	148.467	0.20798	0.00471	168.358	0.13307	0.00416	209.81	0.05232	0.00334
128.492	0.000684853	0.000389128	142.258	0.01012	0.000351474	148.609	0.20761	0.00471	168.506	0.13315	0.00415	209.968	0.05219	0.00333
128.628	0.000681415	0.000388719	142.398	0.01007	0.000351128	148.751	0.20705	0.00471	168.654	0.13257	0.00415	210.127	0.05208	0.00333
128.763	0.000685996	0.000388311	142.538	0.00996	0.000350783	148.893	0.20715	0.0047	168.803	0.13248	0.00415	210.286	0.05196	0.00333
128.898	0.000685682	0.000387903	142.678	0.00982	0.000350438	149.036	0.20721	0.0047	168.951	0.13206	0.00414	210.444	0.05178	0.00333
129.034	0.000685881	0.000387496	142.819	0.00974	0.000350094	149.178	0.20666	0.00469	169.099	0.13091	0.00414	210.603	0.0517	0.00332
129.169	0.000691647	0.00038709	142.959	0.00973	0.000349751	149.32	0.20629	0.00469	169.248	0.13047	0.00414	210.762	0.05166	0.00332
129.304	0.00069431	0.000386684	143.099	0.0097	0.000349408	149.463	0.20578	0.00468	169.396	0.13068	0.00413	210.921	0.05158	0.00332
129.44	0.000682685	0.00038628	143.24	0.00965	0.000349065	149.605	0.20457	0.00468	169.545	0.13036	0.00413	211.079	0.05164	0.00332
129.575	0.000663369	0.000385876	143.38	0.00963	0.000348723	149.748	0.20351	0.00467	169.693	0.1295	0.00413	211.238	0.05157	0.00331
129.711	0.00064643	0.000385472	143.521	0.00965	0.000348382	149.89	0.20283	0.00467	169.842	0.12908	0.00412	211.397	0.05137	0.00331
129.847	0.000636046	0.000385069	143.661	0.0097	0.000348041	150.033	0.20262	0.00467	169.99	0.12901	0.00412	211.556	0.05126	0.00331
129.982	0.000647108	0.000384667	143.802	0.00967	0.000347701	150.176	0.20236	0.00466	170.139	0.12895	0.00411	211.715	0.05117	0.00331
130.118	0.000661155	0.000384266	143.942	0.0096	0.000347361	150.318	0.20198	0.00466	170.288	0.12869	0.00411	211.874	0.05101	0.0033
130.254	0.000664208	0.000383865	144.083	0.00959	0.000347022	150.461	0.20147	0.00465	170.436	0.12798	0.00411	212.033	0.05085	0.0033
130.39	0.000656416	0.000383465	144.224	0.0096	0.000346684	150.604	0.20079	0.00465	170.585	0.12724	0.0041	212.192	0.05065	0.0033
130.526	0.000646186	0.000383066	144.364	0.00958	0.000346346	150.747	0.20017	0.00464	170.734	0.12697	0.0041	212.351	0.05036	0.0033
130.662	0.000654309	0.000382667	144.505	0.00958	0.000346008	150.89	0.19932	0.00464	170.883	0.12669	0.0041	212.511	0.05016	0.00329
130.798	0.000655359	0.000382269	144.646	0.00953	0.000345671	151.032	0.19898	0.00463	171.032	0.12655	0.00409	212.67	0.05013	0.00329
130.934	0.000654646	0.000381872	144.787	0.00942	0.000345335	151.175	0.19873	0.00463	171.181	0.1266	0.00409	212.829	0.05024	0.00329
131.07	0.000663474	0.000381476	144.928	0.0093	0.000344999	151.318	0.19806	0.00463	171.33	0.12649	0.00409	212.988	0.05012	0.00329
131.206	0.000654564	0.00038108	145.069	0.00916	0.000344664	151.462	0.19736	0.00462	171.479	0.126	0.00408	213.148	0.04969	0.00328
131.342	0.000650631	0.000380685	145.21	0.00903	0.000344329	151.605	0.19673	0.00462	171.628	0.12538	0.00408	213.307	0.04944	0.00328
131.479	0.000639578	0.00038029	145.351	0.00896	0.000343995	151.748	0.19643	0.00461	171.777	0.12534	0.00408	213.466	0.0495	0.00328
131.615	0.000616683	0.000379896	145.492	0.00894	0.000343661	151.891	0.19586	0.00461	171.926	0.12546	0.00407	213.626	0.04944	0.00328
131.751	0.000615325	0.000379503	145.633	0.00891	0.000343328	152.034	0.19532	0.0046	172.075	0.12528	0.00407	213.785	0.04932	0.00327
131.888	0.000628634	0.00037911	145.775	0.00886	0.000342995	152.178	0.19507	0.0046	172.224	0.12502	0.00406	213.945	0.04922	0.00327
132.024	0.000633805	0.000378719	145.916	0.00882	0.000342663	152.321	0.1949	0.0046	172.374	0.12453	0.00406	214.104	0.04905	0.00327
132.161	0.000632719	0.000378327	146.057	0.00879	0.000342332	152.464	0.19494	0.00459	172.523	0.1238	0.00406	214.264	0.04907	0.00327
132.297	0.000635781	0.000377937	146.199	0.00874	0.000342001	152.608	0.19475	0.00459	172.672	0.1229	0.00405	214.423	0.04928	0.00326
132.434	0.000626765	0.000377547	146.34	0.00867	0.00034167	152.751	0.19427	0.00458	172.822	0.12225	0.00405	214.583	0.04918	0.00326
132.57	0.000616283	0.000377158	146.481	0.00859	0.00034134	152.895	0.19411	0.00458	172.971	0.12169	0.00405	214.742	0.04869	0.00326
132.707	0.000613857	0.000376769	146.623	0.00848	0.000341011	153.038	0.1935	0.00457	173.12	0.12157	0.00404	214.902	0.04815	0.00326
132.844	0.000621396	0.000376381	146.764	0.00841	0.000340682	153.182	0.19227	0.00457	173.27	0.12212	0.00404	215.062	0.04787	0.00325
132.981	0.000617442	0.000375994	146.906	0.00832	0.000340354	153.326	0.19143	0.00457	173.42	0.12274	0.00404	215.222	0.04784	0.00325
133.118	0.000594627	0.000375608	147.048	0.0082	0.000340026	153.469	0.19044	0.00456	173.569	0.12309	0.00403	215.381	0.04776	0.00325
133.255	0.000592446	0.000375222	147.189	0.00819	0.000339698	153.613	0.18936	0.00456	173.719	0.123	0.00403	215.541	0.04768	0.00325
133.391	0.00060122	0.000374837	147.331	0.00827	0.000339372	153.757	0.18904	0.00455	173.868	0.12284	0.00403	215.701	0.04766	0.00325
133.529	0.000618807	0.000374452	147.473	0.00831	0.000339045	153.901	0.18917	0.00455	174.018	0.12282	0.00402	215.861	0.0475	0.00324
133.666	0.00063606	0.000374068	147.615	0.00827	0.00033872	154.044	0.18888	0.00454	174.168	0.12281	0.00402	216.021	0.04735	0.00324
133.803	0.00062085	0.000373685	147.757	0.00821	0.000338394	154.188	0.18789	0.00454	174.318	0.12183	0.00402	216.181	0.04723	0.00324
133.94	0.00059377	0.000373302	147.899	0.00812	0.00033807	154.332	0.18618	0.00454	174.468	0.12014	0.00401	216.341	0.0473	0.00324
134.077	0.00058157	0.00037292	148.041	0.00798	0.000337745	154.476	0.18459	0.00453	174.618	0.11926	0.00401	216.501	0.04733	0.00323
134.214	0.000581139	0.000372539	148.183	0.00793	0.000337422	154.62	0.18391	0.00453	174.767	0.1185	0.00401	216.661	0.04703	0.00323
134.352	0.000583122	0.000372158	148.325	0.00793	0.000337099	154.765	0.18414	0.00452	174.917	0.11784	0.004	216.821	0.04682	0.00323
134.489	0.000579006	0.000371778	148.467	0.00791	0.000336776	154.909	0.18428	0.00452	175.067	0.11768	0.004	216.981	0.04677	0.00323
134.626	0.000589415	0.000371398	148.609	0.00787	0.000336454	155.053	0.18384	0.00451	175.217	0.11814	0.004	217.141	0.04686	0.00322
134.764	0.000606316	0.00037102	148.751	0.00787	0.000336132	155.197	0.18407	0.00451	175.368	0.11808	0.00399	217.301	0.04695	0.00322
134.901	0.000600712	0.000370641	148.893	0.00788	0.000335811	155.341	0.18485	0.00451	175.518	0.11739	0.00399	217.462	0.04687	0.00322
135.039	0.000591882	0.000370264	149.036	0.00784	0.00033549	155.486	0.18473	0.0045	175.668	0.11739	0.00398	217.622	0.04657	0.00322
135.176	0.000577501	0.000369887	149.178	0.00772	0.00033517	155.63	0.18341	0.0045	175.818	0.11764	0.00398	217.782	0.04626	0.00321
135.314	0.000577223	0.000369511	149.32	0.00757	0.000334851	155.775	0.18199	0.00449	175.968	0.11772	0.00398	217.943	0.04628	0.00321
135.452	0.000588714	0.000369135	149.463	0.00751	0.000334532	155.919	0.18089	0.00449	176.119	0.11717	0.00397	218.103	0.04616	0.00321
135.589	0.000586257	0.00036876	149.605	0.00757	0.000334213	156.063	0.18022	0.00449	176.269	0.11716	0.00397	218.263	0.04589	0.00321
135.727	0.000581026	0.000368386	149.748	0.00758	0.000333895	156.208	0.18	0.00448	176.419	0.11716	0.00397	218.424	0.04585	0.0032
135.865	0.000586516	0.000368012	149.89	0.00751	0.000333577	156.353	0.17984	0.00448	176.57	0.11628	0.00396	218.584	0.04587	0.0032
136.003	0.000583914	0.000367639	150.033	0.00747	0.00033326	156.497	0.17977	0.00447	176.72	0.1155	0.00396	218.745	0.04568	0.0032
136.141	0.000577802	0.000367266	150.176	0.00742	0.000332944	156.642	0.17967	0.00447	176.871	0.11501	0.00396	218.905	0.04537	0.0032
136.279	0.000573735	0.000366895	150.318	0.00727	0.000332628	156.787	0.17925	0.00446	177.021	0.11487	0.00395	219.066	0.04526	0.0032
136.417	0.000571994	0.000366523	150.461	0.00709	0.000332312	156.931	0.1789	0.00446	177.172	0.11466	0.00395	219.226	0.04526	0.00319
136.555	0.000588811	0.000366153	150.604	0.0069	0.000331997	157.076	0.17837	0.00446	177.322	0.1141	0.00395	219.387	0.04513	0.00319
136.693	0.000601746	0.000365783	150.747	0.00675	0.000331682	157.221	0.17774	0.00445	177.473	0.11358	0.00394	219.548	0.04503	0.00319
136.831	0.000598769	0.000365413	150.89	0.00665	0.000331368	157.366	0.17715	0.00445	177.624	0.11341	0.00394	219.708	0.04492	0.00319
136.97	0.000589889	0.000365045	151.032	0.00661	0.000331055	157.511	0.17623	0.00444	177.775	0.11334	0.00394	219.869	0.04498	0.00318
137.108	0.000575519	0.000364676	151.175	0.00656	0.000330742	157.656	0.17567	0.00444	177.925	0.11292	0.00393	220.03	0.04512	0.00318
137.246	0.000559489	0.000364309	151.318	0.00653	0.000330429	157.801	0.17467	0.00444	178.076	0.11235	0.00393	220.191	0.04487	0.00318
137.385	0.000560815	0.000363942	151.462	0.0066	0.000330117	157.946	0.17223	0.00443	178.227	0.11192	0.00393	220.352	0.04444	0.00318
137.523	0.000549695	0.000363576	151.605	0.0067	0.000329805	158.091	0.16989	0.00443	178.378	0.1116	0.00392	220.512	0.04414	0.00317
137.661	0.000544759	0.00036321	151.748	0.00677	0.000329494	158.236	0.16936	0.00442	178.529	0.11114	0.00392	220.673	0.04386	0.00317
137.8	0.000556262	0.000362845	151.891	0.00677	0.000329183	158.382	0.17025	0.00442	178.68	0.11037	0.00392	220.834	0.04369	0.00317
137.939	0.000565068	0.00036248	152.034	0.00677	0.000328873	158.527	0.17162	0.00442	178.831	0.11017	0.00391	220.995	0.04363	0.00317
138.077	0.00056576	0.000362116	152.178	0.00682	0.000328564	158.672	0.17236	0.00441	178.982	0.11046	0.00391	221.156	0.0436	0.00317
138.216	0.000557203	0.000361753	152.321	0.00686	0.000328254	158.817	0.172	0.00441	179.133	0.11029	0.00391	221.317	0.04371	0.00316
138.355	0.000561229	0.00036139	152.464	0.00691	0.000327946	158.963	0.17187	0.0044	179.284	0.10985	0.0039	221.478	0.04392	0.00316
138.493	0.000573292	0.000361028	152.608	0.00693	0.000327637	159.108	0.17195	0.0044	179.435	0.10938	0.0039	221.64	0.044	0.00316
138.632	0.000586511	0.000360667	152.751	0.00698	0.00032733	159.254	0.17115	0.0044	179.587	0.10876	0.0039	221.801	0.0439	0.00316
138.771	0.000589557	0.000360306	152.895	0.00704	0.000327022	159.399	0.16996	0.00439	179.738	0.1084	0.00389	221.962	0.04392	0.00315
138.91	0.00058113	0.000359946	153.038	0.00698	0.000326716	159.545	0.16935	0.00439	179.889	0.10852	0.00389	222.123	0.04401	0.00315
139.049	0.000579981	0.000359586	153.182	0.00685	0.000326409	159.69	0.16885	0.00438	180.041	0.10848	0.00389	222.284	0.04396	0.00315
139.188	0.000580387	0.000359227	153.326	0.00678	0.000326104	159.836	0.16786	0.00438	180.192	0.10806	0.00388	222.446	0.04389	0.00315
139.327	0.000581031	0.000358868	153.469	0.00673	0.000325798	159.982	0.16701	0.00438	180.343	0.10752	0.00388	222.607	0.04396	0.00314
139.466	0.000584658	0.00035851	153.613	0.00664	0.000325493	160.128	0.16623	0.00437	180.495	0.10733	0.00388	222.768	0.04401	0.00314
139.605	0.000573288	0.000358153	153.757	0.00653	0.000325189	160.273	0.16549	0.00437	180.646	0.10735	0.00387	222.93	0.0439	0.00314
139.744	0.000566718	0.000357796	153.901	0.00644	0.000324885	160.419	0.16572	0.00436	180.798	0.10741	0.00387	223.091	0.04377	0.00314
139.884	0.000583227	0.00035744	154.044	0.00642	0.000324582	160.565	0.1661	0.00436	180.949	0.10747	0.00387	223.252	0.0437	0.00314
140.023	0.000587305	0.000357085	154.188	0.00644	0.000324279	160.711	0.16567	0.00436	181.101	0.10705	0.00387	223.414	0.04351	0.00313
140.162	0.000573538	0.00035673	154.332	0.00648	0.000323976	160.857	0.16515	0.00435	181.253	0.10676	0.00386	223.575	0.0432	0.00313
140.302	0.000578075	0.000356375	154.476	0.00646	0.000323674	161.003	0.16483	0.00435	181.404	0.10683	0.00386	223.737	0.04294	0.00313
140.441	0.000580564	0.000356021	154.62	0.00637	0.000323373	161.149	0.16429	0.00434	181.556	0.10655	0.00386	223.899	0.04278	0.00313
140.581	0.00056342	0.000355668	154.765	0.00631	0.000323071	161.295	0.16367	0.00434	181.708	0.10616	0.00385	224.06	0.0427	0.00312
140.72	0.000552101	0.000355315	154.909	0.0063	0.000322771	161.441	0.16311	0.00434	181.86	0.10585	0.00385	224.222	0.04261	0.00312
140.86	0.000551776	0.000354963	155.053	0.00627	0.000322471	161.587	0.16274	0.00433	182.012	0.10569	0.00385	224.383	0.04233	0.00312
140.999	0.000549082	0.000354612	155.197	0.00625	0.000322171	161.734	0.16214	0.00433	182.164	0.10534	0.00384	224.545	0.04203	0.00312
141.139	0.000539412	0.000354261	155.341	0.00622	0.000321872	161.88	0.1613	0.00432	182.315	0.10444	0.00384	224.707	0.04194	0.00312
141.279	0.000534065	0.000353911	155.486	0.00621	0.000321573	162.026	0.16077	0.00432	182.467	0.10358	0.00384	224.869	0.04202	0.00311
141.418	0.00054025	0.000353561	155.63	0.0062	0.000321275	162.173	0.16051	0.00432	182.619	0.10345	0.00383	225.031	0.04216	0.00311
141.558	0.000539492	0.000353212	155.775	0.00617	0.000320977	162.319	0.16019	0.00431	182.772	0.10339	0.00383	225.192	0.04212	0.00311
141.698	0.00053225	0.000352863	155.919	0.00612	0.000320679	162.465	0.15976	0.00431	182.924	0.10308	0.00383	225.354	0.04202	0.00311
141.838	0.000529996	0.000352515	156.063	0.00607	0.000320382	162.612	0.15963	0.0043	183.076	0.10286	0.00382	225.516	0.04184	0.0031
141.978	0.00053161	0.000352167	156.208	0.00605	0.000320086	162.758	0.15911	0.0043	183.228	0.10275	0.00382	225.678	0.04162	0.0031
142.118	0.000537813	0.00035182	156.353	0.00606	0.00031979	162.905	0.15859	0.0043	183.38	0.10264	0.00382	225.84	0.04143	0.0031
142.258	0.000543348	0.000351474	156.497	0.00605	0.000319494	163.052	0.15881	0.00429	183.532	0.10197	0.00381	226.002	0.04124	0.0031
142.398	0.000540733	0.000351128	156.642	0.00606	0.000319199	163.198	0.15831	0.00429	183.685	0.10152	0.00381	226.164	0.04121	0.0031
142.538	0.000538537	0.000350783	156.787	0.00605	0.000318905	163.345	0.15726	0.00429	183.837	0.10154	0.00381	226.326	0.04121	0.00309
142.678	0.000540585	0.000350438	156.931	0.00602	0.00031861	163.492	0.15657	0.00428	183.989	0.10149	0.0038	226.488	0.04119	0.00309
142.819	0.000540575	0.000350094	157.076	0.00599	0.000318317	163.638	0.15619	0.00428	184.142	0.10162	0.0038	226.65	0.04128	0.00309
142.959	0.000531605	0.000349751	157.221	0.00593	0.000318023	163.785	0.15585	0.00427	184.294	0.1018	0.0038	226.813	0.04147	0.00309
143.099	0.000520617	0.000349408	157.366	0.00588	0.000317731	163.932	0.15526	0.00427	184.447	0.10162	0.0038	226.975	0.04149	0.00308
143.24	0.000521187	0.000349065	157.511	0.00585	0.000317438	164.079	0.1551	0.00427	184.599	0.10144	0.00379	227.137	0.04138	0.00308
143.38	0.00052174	0.000348723	157.656	0.00581	0.000317146	164.226	0.15526	0.00426	184.752	0.10123	0.00379	227.299	0.04132	0.00308
143.521	0.000515466	0.000348382	157.801	0.00575	0.000316855	164.373	0.15491	0.00426	184.905	0.10031	0.00379	227.462	0.04119	0.00308
143.661	0.000518424	0.000348041	157.946	0.00572	0.000316564	164.52	0.15428	0.00425	185.057	0.09962	0.00378	227.624	0.04098	0.00308
143.802	0.000514154	0.000347701	158.091	0.0057	0.000316273	164.667	0.15376	0.00425	185.21	0.0995	0.00378	227.786	0.04102	0.00307
143.942	0.000508826	0.000347361	158.236	0.00571	0.000315983	164.814	0.15331	0.00425	185.363	0.09887	0.00378	227.949	0.04117	0.00307
144.083	0.000508386	0.000347022	158.382	0.00572	0.000315693	164.961	0.15235	0.00424	185.515	0.0986	0.00377	228.111	0.04105	0.00307
144.224	0.000497406	0.000346684	158.527	0.00574	0.000315404	165.109	0.15135	0.00424	185.668	0.09892	0.00377	228.274	0.04079	0.00307
144.364	0.000497314	0.000346346	158.672	0.00575	0.000315115	165.256	0.15098	0.00424	185.821	0.09895	0.00377	228.436	0.04052	0.00306
144.505	0.000497979	0.000346008	158.817	0.0057	0.000314827	165.403	0.15076	0.00423	185.974	0.09895	0.00376	228.599	0.04023	0.00306
144.646	0.000502077	0.000345671	158.963	0.00566	0.000314539	165.55	0.15024	0.00423	186.127	0.09889	0.00376	228.761	0.04008	0.00306
144.787	0.000520976	0.000345335	159.108	0.00562	0.000314251	165.698	0.14964	0.00422	186.28	0.09855	0.00376	228.924	0.04009	0.00306
144.928	0.000521856	0.000344999	159.254	0.00559	0.000313964	165.845	0.14937	0.00422	186.433	0.09834	0.00375	229.086	0.04012	0.00306
145.069	0.00050348	0.000344664	159.399	0.00558	0.000313678	165.993	0.14911	0.00422	186.586	0.09814	0.00375	229.249	0.04008	0.00305
145.21	0.000489239	0.000344329	159.545	0.00558	0.000313391	166.14	0.14907	0.00421	186.739	0.09782	0.00375	229.412	0.03995	0.00305
145.351	0.000481047	0.000343995	159.69	0.00557	0.000313106	166.288	0.1491	0.00421	186.892	0.09756	0.00375	229.575	0.03985	0.00305
145.492	0.000480182	0.000343661	159.836	0.00552	0.00031282	166.435	0.14835	0.00421	187.045	0.09729	0.00374	229.737	0.03985	0.00305
145.633	0.000475997	0.000343328	159.982	0.00544	0.000312535	166.583	0.1472	0.0042	187.198	0.09719	0.00374	229.9	0.0397	0.00304
145.775	0.000477625	0.000342995	160.128	0.00538	0.000312251	166.731	0.14626	0.0042	187.352	0.09734	0.00374	230.063	0.03951	0.00304
145.916	0.000476833	0.000342663	160.273	0.00536	0.000311967	166.878	0.14574	0.00419	187.505	0.09714	0.00373	230.226	0.03947	0.00304
146.057	0.000474763	0.000342332	160.419	0.00535	0.000311683	167.026	0.14551	0.00419	187.658	0.09653	0.00373	230.389	0.03955	0.00304
146.199	0.000478718	0.000342001	160.565	0.00536	0.0003114	167.174	0.14466	0.00419	187.812	0.09628	0.00373	230.552	0.03951	0.00304
146.34	0.000487873	0.00034167	160.711	0.00536	0.000311118	167.322	0.14392	0.00418	187.965	0.09606	0.00372	230.715	0.03931	0.00303
146.481	0.000494462	0.00034134	160.857	0.00535	0.000310835	167.47	0.14371	0.00418	188.118	0.09577	0.00372	230.877	0.03925	0.00303
146.623	0.000492754	0.000341011	161.003	0.00535	0.000310553	167.618	0.14343	0.00418	188.272	0.09571	0.00372	231.041	0.03918	0.00303
146.764	0.000494636	0.000340682	161.149	0.00542	0.000310272	167.766	0.14313	0.00417	188.425	0.09535	0.00371	231.204	0.03911	0.00303
146.906	0.000478905	0.000340354	161.295	0.00544	0.000309991	167.914	0.14274	0.00417	188.579	0.09576	0.00371	231.367	0.03912	0.00303
147.048	0.00046762	0.000340026	161.441	0.00539	0.00030971	168.062	0.14222	0.00417	188.732	0.09615	0.00371	231.53	0.03914	0.00302
147.189	0.000475945	0.000339698	161.587	0.00529	0.00030943	168.21	0.14214	0.00416	188.886	0.09569	0.00371	231.693	0.03909	0.00302
147.331	0.000484577	0.000339372	161.734	0.00521	0.00030915	168.358	0.14237	0.00416	189.04	0.0952	0.0037	231.856	0.03899	0.00302
147.473	0.000480109	0.000339045	161.88	0.00518	0.000308871	168.506	0.14226	0.00415	189.193	0.09479	0.0037	232.019	0.03898	0.00302
147.615	0.000480553	0.00033872	162.026	0.00512	0.000308592	168.654	0.14189	0.00415	189.347	0.09459	0.0037	232.183	0.03901	0.00301
147.757	0.000498025	0.000338394	162.173	0.00509	0.000308314	168.803	0.14193	0.00415	189.501	0.09438	0.00369	232.346	0.03902	0.00301
147.899	0.000505953	0.00033807	162.319	0.00513	0.000308036	168.951	0.14208	0.00414	189.655	0.094	0.00369	232.509	0.03901	0.00301
148.041	0.000505259	0.000337745	162.465	0.00516	0.000307758	169.099	0.14151	0.00414	189.809	0.09365	0.00369	232.672	0.03894	0.00301
148.183	0.000504349	0.000337422	162.612	0.00517	0.000307481	169.248	0.14064	0.00414	189.963	0.09362	0.00368	232.836	0.03899	0.00301
148.325	0.000500408	0.000337099	162.758	0.00514	0.000307204	169.396	0.1394	0.00413	190.116	0.09322	0.00368	232.999	0.03915	0.003
148.467	0.000480988	0.000336776	162.905	0.00511	0.000306928	169.545	0.13798	0.00413	190.27	0.09241	0.00368	233.163	0.03909	0.003
148.609	0.000464893	0.000336454	163.052	0.00514	0.000306652	169.693	0.13723	0.00413	190.424	0.09161	0.00368	233.326	0.03891	0.003
148.751	0.000466745	0.000336132	163.198	0.00519	0.000306376	169.842	0.13739	0.00412	190.578	0.09101	0.00367	233.49	0.03878	0.003
148.893	0.000481244	0.000335811	163.345	0.00518	0.000306101	169.99	0.13777	0.00412	190.733	0.09093	0.00367	233.653	0.0386	0.003
149.036	0.00048064	0.00033549	163.492	0.00511	0.000305826	170.139	0.13749	0.00411	190.887	0.09115	0.00367	233.817	0.03839	0.00299
149.178	0.000480369	0.00033517	163.638	0.00505	0.000305552	170.288	0.13665	0.00411	191.041	0.09144	0.00366	233.98	0.03828	0.00299
149.32	0.000475922	0.000334851	163.785	0.00499	0.000305278	170.436	0.13619	0.00411	191.195	0.09147	0.00366	234.144	0.03828	0.00299
149.463	0.000459614	0.000334532	163.932	0.00493	0.000305004	170.585	0.13606	0.0041	191.349	0.09081	0.00366	234.308	0.03823	0.00299
149.605	0.00046183	0.000334213	164.079	0.00485	0.000304731	170.734	0.13567	0.0041	191.504	0.09016	0.00366	234.471	0.03816	0.00299
149.748	0.000478514	0.000333895	164.226	0.00481	0.000304459	170.883	0.13535	0.0041	191.658	0.09009	0.00365	234.635	0.03801	0.00298
149.89	0.000480978	0.000333577	164.373	0.0048	0.000304186	171.032	0.13499	0.00409	191.812	0.08999	0.00365	234.799	0.03779	0.00298
150.033	0.000459042	0.00033326	164.52	0.00475	0.000303915	171.181	0.13461	0.00409	191.967	0.0894	0.00365	234.963	0.03769	0.00298
150.176	0.000455327	0.000332944	164.667	0.00469	0.000303643	171.33	0.13457	0.00409	192.121	0.08931	0.00364	235.126	0.03755	0.00298
150.318	0.000466852	0.000332628	164.814	0.00467	0.000303372	171.479	0.13452	0.00408	192.275	0.08954	0.00364	235.29	0.03733	0.00298
150.461	0.000460355	0.000332312	164.961	0.00468	0.000303101	171.628	0.13426	0.00408	192.43	0.08925	0.00364	235.454	0.03734	0.00297
150.604	0.000455108	0.000331997	165.109	0.00466	0.000302831	171.777	0.13376	0.00408	192.584	0.0887	0.00363	235.618	0.03742	0.00297
150.747	0.000459039	0.000331682	165.256	0.00462	0.000302561	171.926	0.13278	0.00407	192.739	0.08834	0.00363	235.782	0.03732	0.00297
150.89	0.000456712	0.000331368	165.403	0.0046	0.000302292	172.075	0.13173	0.00407	192.894	0.08831	0.00363	235.946	0.03729	0.00297
151.032	0.000446322	0.000331055	165.55	0.0046	0.000302023	172.224	0.13129	0.00406	193.048	0.08814	0.00363	236.11	0.0374	0.00296
151.175	0.000434527	0.000330742	165.698	0.00459	0.000301754	172.374	0.13103	0.00406	193.203	0.08791	0.00362	236.274	0.03733	0.00296
151.318	0.000440464	0.000330429	165.845	0.00454	0.000301486	172.523	0.13067	0.00406	193.358	0.08757	0.00362	236.438	0.03704	0.00296
151.462	0.00045017	0.000330117	165.993	0.0045	0.000301218	172.672	0.13058	0.00405	193.513	0.08736	0.00362	236.602	0.03677	0.00296
151.605	0.000456395	0.000329805	166.14	0.00449	0.000300951	172.822	0.13062	0.00405	193.667	0.08702	0.00361	236.766	0.03661	0.00296
151.748	0.0004652	0.000329494	166.288	0.00446	0.000300684	172.971	0.13071	0.00405	193.822	0.08685	0.00361	236.931	0.03651	0.00295
151.891	0.000462658	0.000329183	166.435	0.00441	0.000300417	173.12	0.13091	0.00404	193.977	0.08711	0.00361	237.095	0.03653	0.00295
152.034	0.000454401	0.000328873	166.583	0.00435	0.000300151	173.27	0.13088	0.00404	194.132	0.08704	0.00361	237.259	0.03648	0.00295
152.178	0.000449732	0.000328564	166.731	0.00427	0.000299885	173.42	0.13071	0.00404	194.287	0.08705	0.0036	237.423	0.03639	0.00295
152.321	0.000447771	0.000328254	166.878	0.00419	0.000299619	173.569	0.1306	0.00403	194.442	0.08705	0.0036	237.588	0.03647	0.00295
152.464	0.00045445	0.000327946	167.026	0.00415	0.000299354	173.719	0.1305	0.00403	194.597	0.08695	0.0036	237.752	0.03644	0.00294
152.608	0.000461002	0.000327637	167.174	0.00415	0.00029909	173.868	0.13009	0.00403	194.752	0.08666	0.00359	237.916	0.03625	0.00294
152.751	0.000465752	0.00032733	167.322	0.00418	0.000298825	174.018	0.12925	0.00402	194.907	0.08606	0.00359	238.081	0.03603	0.00294
152.895	0.000473966	0.000327022	167.47	0.0042	0.000298562	174.168	0.12845	0.00402	195.062	0.08533	0.00359	238.245	0.03597	0.00294
153.038	0.000473014	0.000326716	167.618	0.0042	0.000298298	174.318	0.12808	0.00402	195.217	0.08496	0.00359	238.41	0.0361	0.00294
153.182	0.000472355	0.000326409	167.766	0.00418	0.000298035	174.468	0.12756	0.00401	195.373	0.0851	0.00358	238.574	0.03617	0.00293
153.326	0.000476655	0.000326104	167.914	0.00415	0.000297772	174.618	0.12678	0.00401	195.528	0.08534	0.00358	238.738	0.03632	0.00293
153.469	0.000475418	0.000325798	168.062	0.00415	0.00029751	174.767	0.12648	0.00401	195.683	0.08539	0.00358	238.903	0.03635	0.00293
153.613	0.000472899	0.000325493	168.21	0.00416	0.000297248	174.917	0.12672	0.004	195.839	0.08496	0.00357	239.068	0.03624	0.00293
153.757	0.000467477	0.000325189	168.358	0.00413	0.000296986	175.067	0.12708	0.004	195.994	0.08455	0.00357	239.232	0.0362	0.00293
153.901	0.000463877	0.000324885	168.506	0.00408	0.000296725	175.217	0.12721	0.004	196.149	0.08403	0.00357	239.397	0.03614	0.00292
154.044	0.000458744	0.000324582	168.654	0.00402	0.000296464	175.368	0.12702	0.00399	196.305	0.08349	0.00357	239.562	0.03617	0.00292
154.188	0.000454062	0.000324279	168.803	0.00394	0.000296204	175.518	0.12632	0.00399	196.46	0.08313	0.00356	239.726	0.03617	0.00292
154.332	0.000449813	0.000323976	168.951	0.00388	0.000295944	175.668	0.12517	0.00398	196.616	0.08314	0.00356	239.891	0.03601	0.00292
154.476	0.00044524	0.000323674	169.099	0.00384	0.000295684	175.818	0.12424	0.00398	196.771	0.08344	0.00356	240.056	0.03585	0.00292
154.62	0.000443518	0.000323373	169.248	0.0038	0.000295425	175.968	0.12366	0.00398	196.927	0.0839	0.00355	240.221	0.03586	0.00291
154.765	0.000440099	0.000323071	169.396	0.00378	0.000295166	176.119	0.12313	0.00397	197.083	0.08449	0.00355	240.385	0.03583	0.00291
154.909	0.000446463	0.000322771	169.545	0.00377	0.000294908	176.269	0.1226	0.00397	197.238	0.08472	0.00355	240.55	0.03564	0.00291
155.053	0.000456902	0.000322471	169.693	0.00376	0.00029465	176.419	0.12225	0.00397	197.394	0.08433	0.00355	240.715	0.03551	0.00291
155.197	0.000455325	0.000322171	169.842	0.0037	0.000294392	176.57	0.12187	0.00396	197.55	0.08383	0.00354	240.88	0.03552	0.00291
155.341	0.000443083	0.000321872	169.99	0.00365	0.000294135	176.72	0.12168	0.00396	197.705	0.08357	0.00354	241.045	0.03556	0.0029
155.486	0.000434128	0.000321573	170.139	0.00361	0.000293878	176.871	0.12155	0.00396	197.861	0.08359	0.00354	241.21	0.03543	0.0029
155.63	0.000434627	0.000321275	170.288	0.00358	0.000293621	177.021	0.12083	0.00395	198.017	0.08381	0.00354	241.375	0.03518	0.0029
155.775	0.000425272	0.000320977	170.436	0.00356	0.000293365	177.172	0.1201	0.00395	198.173	0.08385	0.00353	241.54	0.03506	0.0029
155.919	0.0004185	0.000320679	170.585	0.00353	0.000293109	177.322	0.1194	0.00395	198.329	0.08354	0.00353	241.705	0.03516	0.0029
156.063	0.000414811	0.000320382	170.734	0.00351	0.000292853	177.473	0.11884	0.00394	198.485	0.08303	0.00353	241.87	0.03527	0.00289
156.208	0.00041109	0.000320086	170.883	0.00352	0.000292598	177.624	0.1187	0.00394	198.641	0.08273	0.00352	242.035	0.03524	0.00289
156.353	0.000421626	0.00031979	171.032	0.00351	0.000292344	177.775	0.11864	0.00394	198.797	0.08297	0.00352	242.201	0.03514	0.00289
156.497	0.000433552	0.000319494	171.181	0.0035	0.000292089	177.925	0.11867	0.00393	198.953	0.08282	0.00352	242.366	0.03503	0.00289
156.642	0.000435929	0.000319199	171.33	0.00352	0.000291835	178.076	0.11868	0.00393	199.109	0.08237	0.00352	242.531	0.03488	0.00289
156.787	0.000430204	0.000318905	171.479	0.00352	0.000291582	178.227	0.11834	0.00393	199.265	0.08222	0.00351	242.696	0.0347	0.00288
156.931	0.000418755	0.00031861	171.628	0.00348	0.000291328	178.378	0.11782	0.00392	199.421	0.08205	0.00351	242.861	0.03457	0.00288
157.076	0.000409817	0.000318317	171.777	0.00347	0.000291076	178.529	0.11755	0.00392	199.578	0.08182	0.00351	243.027	0.03443	0.00288
157.221	0.000418698	0.000318023	171.926	0.00347	0.000290823	178.68	0.11779	0.00392	199.734	0.08136	0.0035	243.192	0.03444	0.00288
157.366	0.000429417	0.000317731	172.075	0.00346	0.000290571	178.831	0.11802	0.00391	199.89	0.08095	0.0035	243.358	0.03454	0.00288
157.511	0.000437216	0.000317438	172.224	0.00344	0.000290319	178.982	0.11738	0.00391	200.046	0.081	0.0035	243.523	0.03459	0.00287
157.656	0.000439542	0.000317146	172.374	0.00343	0.000290068	179.133	0.11652	0.00391	200.203	0.08116	0.0035	243.688	0.03463	0.00287
157.801	0.000429845	0.000316855	172.523	0.00341	0.000289817	179.284	0.11628	0.0039	200.359	0.08071	0.00349	243.854	0.03453	0.00287
157.946	0.000423525	0.000316564	172.672	0.00337	0.000289566	179.435	0.1159	0.0039	200.516	0.07999	0.00349	244.019	0.03431	0.00287
158.091	0.000422116	0.000316273	172.822	0.0033	0.000289316	179.587	0.11511	0.0039	200.672	0.07962	0.00349	244.185	0.03412	0.00287
158.236	0.000420147	0.000315983	172.971	0.00322	0.000289066	179.738	0.11435	0.00389	200.829	0.07945	0.00349	244.351	0.03394	0.00286
158.382	0.000419081	0.000315693	173.12	0.00322	0.000288816	179.889	0.11399	0.00389	200.985	0.07918	0.00348	244.516	0.03381	0.00286
158.527	0.000420869	0.000315404	173.27	0.00325	0.000288567	180.041	0.11392	0.00389	201.142	0.07887	0.00348	244.682	0.0338	0.00286
158.672	0.000428112	0.000315115	173.42	0.00326	0.000288318	180.192	0.11412	0.00388	201.298	0.0786	0.00348	244.847	0.03384	0.00286
158.817	0.000440936	0.000314827	173.569	0.00323	0.00028807	180.343	0.11467	0.00388	201.455	0.07804	0.00347	245.013	0.03387	0.00286
158.963	0.00044715	0.000314539	173.719	0.00318	0.000287821	180.495	0.11474	0.00388	201.612	0.0776	0.00347	245.179	0.03389	0.00286
159.108	0.000436693	0.000314251	173.868	0.00315	0.000287574	180.646	0.11426	0.00387	201.769	0.0776	0.00347	245.345	0.03387	0.00285
159.254	0.000419283	0.000313964	174.018	0.00312	0.000287326	180.798	0.11427	0.00387	201.925	0.07755	0.00347	245.51	0.03376	0.00285
159.399	0.00040037	0.000313678	174.168	0.00309	0.000287079	180.949	0.11427	0.00387	202.082	0.07755	0.00346	245.676	0.03353	0.00285
159.545	0.000396003	0.000313391	174.318	0.00305	0.000286832	181.101	0.11367	0.00387	202.239	0.07728	0.00346	245.842	0.0333	0.00285
159.69	0.000405831	0.000313106	174.468	0.003	0.000286586	181.253	0.11325	0.00386	202.396	0.07673	0.00346	246.008	0.03311	0.00285
159.836	0.000406158	0.00031282	174.618	0.00298	0.00028634	181.404	0.11324	0.00386	202.553	0.07658	0.00346	246.174	0.03301	0.00284
159.982	0.000413263	0.000312535	174.767	0.00298	0.000286094	181.556	0.1133	0.00386	202.71	0.07679	0.00345	246.34	0.03311	0.00284
160.128	0.000417148	0.000312251	174.917	0.00296	0.000285849	181.708	0.11303	0.00385	202.867	0.07665	0.00345	246.506	0.03331	0.00284
160.273	0.000402858	0.000311967	175.067	0.00293	0.000285604	181.86	0.11226	0.00385	203.024	0.07626	0.00345	246.672	0.03345	0.00284
160.419	0.000387176	0.000311683	175.217	0.00289	0.00028536	182.012	0.1116	0.00385	203.181	0.07591	0.00345	246.838	0.03349	0.00284
160.565	0.000387958	0.0003114	175.368	0.00286	0.000285115	182.164	0.11104	0.00384	203.338	0.07555	0.00344	247.004	0.03344	0.00283
160.711	0.000392766	0.000311118	175.518	0.00282	0.000284872	182.315	0.11022	0.00384	203.495	0.07541	0.00344	247.17	0.03326	0.00283
160.857	0.000407864	0.000310835	175.668	0.00278	0.000284628	182.467	0.10947	0.00384	203.652	0.0756	0.00344	247.336	0.03311	0.00283
161.003	0.00041343	0.000310553	175.818	0.00274	0.000284385	182.619	0.10952	0.00383	203.809	0.0755	0.00343	247.502	0.03302	0.00283
161.149	0.000402773	0.000310272	175.968	0.00272	0.000284142	182.772	0.1099	0.00383	203.967	0.07507	0.00343	247.668	0.03288	0.00283
161.295	0.000403483	0.000309991	176.119	0.0027	0.0002839	182.924	0.10946	0.00383	204.124	0.07505	0.00343	247.834	0.03284	0.00282
161.441	0.000395044	0.00030971	176.269	0.00271	0.000283657	183.076	0.10881	0.00382	204.281	0.07544	0.00343	248.001	0.03272	0.00282
161.587	0.000396191	0.00030943	176.419	0.00274	0.000283416	183.228	0.10864	0.00382	204.439	0.0758	0.00342	248.167	0.03268	0.00282
161.734	0.000403607	0.00030915	176.57	0.00273	0.000283174	183.38	0.10865	0.00382	204.596	0.07596	0.00342	248.333	0.03285	0.00282
161.88	0.00040544	0.000308871	176.72	0.00272	0.000282933	183.532	0.10829	0.00381	204.753	0.07581	0.00342	248.5	0.03264	0.00282
162.026	0.000411051	0.000308592	176.871	0.00271	0.000282692	183.685	0.10771	0.00381	204.911	0.07568	0.00342	248.666	0.03226	0.00282
162.173	0.000405848	0.000308314	177.021	0.00273	0.000282452	183.837	0.10709	0.00381	205.068	0.07535	0.00341	248.832	0.03202	0.00281
162.319	0.000400631	0.000308036	177.172	0.00276	0.000282212	183.989	0.10668	0.0038	205.226	0.07486	0.00341	248.999	0.03185	0.00281
162.465	0.000401975	0.000307758	177.322	0.00273	0.000281972	184.142	0.10702	0.0038	205.383	0.07474	0.00341	249.165	0.0316	0.00281
162.612	0.000412149	0.000307481	177.473	0.00272	0.000281733	184.294	0.1072	0.0038	205.541	0.07457	0.00341	249.332	0.0314	0.00281
162.758	0.000425594	0.000307204	177.624	0.0027	0.000281494	184.447	0.10701	0.0038	205.699	0.07449	0.0034	249.498	0.03139	0.00281
162.905	0.000435282	0.000306928	177.775	0.00267	0.000281255	184.599	0.10693	0.00379	205.856	0.07407	0.0034	249.665	0.0316	0.0028
163.052	0.000438564	0.000306652	177.925	0.00268	0.000281017	184.752	0.10643	0.00379	206.014	0.07353	0.0034	249.831	0.03191	0.0028
163.198	0.00042895	0.000306376	178.076	0.00268	0.000280779	184.905	0.10593	0.00379	206.172	0.07359	0.0034	249.998	0.03217	0.0028
163.345	0.000430247	0.000306101	178.227	0.00264	0.000280541	185.057	0.10554	0.00378	206.33	0.07385	0.00339	250.165	0.03229	0.0028
163.492	0.000431251	0.000305826	178.378	0.00257	0.000280304	185.21	0.10491	0.00378	206.487	0.07414	0.00339	250.331	0.03223	0.0028
163.638	0.000410995	0.000305552	178.529	0.0025	0.000280067	185.363	0.1045	0.00378	206.645	0.07426	0.00339	250.498	0.03207	0.00279
163.785	0.000395354	0.000305278	178.68	0.00246	0.00027983	185.515	0.1046	0.00377	206.803	0.07386	0.00338	250.665	0.03201	0.00279
163.932	0.000393137	0.000305004	178.831	0.00245	0.000279594	185.668	0.10463	0.00377	206.961	0.07349	0.00338	250.831	0.03192	0.00279
164.079	0.000396405	0.000304731	178.982	0.00248	0.000279358	185.821	0.1042	0.00377	207.119	0.07322	0.00338	250.998	0.03166	0.00279
164.226	0.000397735	0.000304459	179.133	0.00255	0.000279122	185.974	0.10357	0.00376	207.277	0.0727	0.00338	251.165	0.03158	0.00279
164.373	0.000387716	0.000304186	179.284	0.00257	0.000278887	186.127	0.103	0.00376	207.435	0.07237	0.00337	251.332	0.03165	0.00279
164.52	0.000386932	0.000303915	179.435	0.00255	0.000278652	186.28	0.10261	0.00376	207.593	0.07234	0.00337	251.499	0.03173	0.00278
164.667	0.00040376	0.000303643	179.587	0.00251	0.000278417	186.433	0.10212	0.00375	207.751	0.07265	0.00337	251.666	0.03172	0.00278
164.814	0.000417548	0.000303372	179.738	0.00246	0.000278183	186.586	0.10201	0.00375	207.909	0.07265	0.00337	251.832	0.03161	0.00278
164.961	0.00042062	0.000303101	179.889	0.00244	0.000277949	186.739	0.10207	0.00375	208.067	0.07219	0.00336	251.999	0.03144	0.00278
165.109	0.000409749	0.000302831	180.041	0.00242	0.000277715	186.892	0.1015	0.00375	208.226	0.07167	0.00336	252.166	0.03141	0.00278
165.256	0.000395257	0.000302561	180.192	0.00241	0.000277482	187.045	0.10096	0.00374	208.384	0.07099	0.00336	252.333	0.03145	0.00277
165.403	0.000390579	0.000302292	180.343	0.00244	0.000277249	187.198	0.10071	0.00374	208.542	0.07061	0.00336	252.5	0.03151	0.00277
165.55	0.000383617	0.000302023	180.495	0.00246	0.000277016	187.352	0.10028	0.00374	208.701	0.07056	0.00335	252.668	0.03169	0.00277
165.698	0.000375351	0.000301754	180.646	0.00246	0.000276784	187.505	0.09971	0.00373	208.859	0.07063	0.00335	252.835	0.03163	0.00277
165.845	0.000382012	0.000301486	180.798	0.00246	0.000276552	187.658	0.09904	0.00373	209.017	0.07066	0.00335	253.002	0.03143	0.00277
165.993	0.000375933	0.000301218	180.949	0.00241	0.00027632	187.812	0.09825	0.00373	209.176	0.07063	0.00335	253.169	0.03134	0.00276
166.14	0.000359079	0.000300951	181.101	0.00236	0.000276089	187.965	0.09823	0.00372	209.334	0.0705	0.00334	253.336	0.03134	0.00276
166.288	0.000357007	0.000300684	181.253	0.00236	0.000275858	188.118	0.09885	0.00372	209.493	0.07017	0.00334	253.503	0.03131	0.00276
166.435	0.000357198	0.000300417	181.404	0.00239	0.000275627	188.272	0.09968	0.00372	209.651	0.07014	0.00334	253.671	0.03123	0.00276
166.583	0.000358695	0.000300151	181.556	0.0024	0.000275397	188.425	0.10007	0.00371	209.81	0.07029	0.00334	253.838	0.03113	0.00276
166.731	0.000372409	0.000299885	181.708	0.00237	0.000275167	188.579	0.09961	0.00371	209.968	0.0705	0.00333	254.005	0.03104	0.00276
166.878	0.000387444	0.000299619	181.86	0.00235	0.000274937	188.732	0.09865	0.00371	210.127	0.07062	0.00333	254.173	0.03097	0.00275
167.026	0.000388527	0.000299354	182.012	0.00233	0.000274708	188.886	0.0974	0.00371	210.286	0.07027	0.00333	254.34	0.03089	0.00275
167.174	0.000389557	0.00029909	182.164	0.00232	0.000274479	189.04	0.09672	0.0037	210.444	0.07012	0.00333	254.507	0.03081	0.00275
167.322	0.000386597	0.000298825	182.315	0.00232	0.00027425	189.193	0.09678	0.0037	210.603	0.07002	0.00332	254.675	0.03069	0.00275
167.47	0.000384093	0.000298562	182.467	0.0023	0.000274021	189.347	0.09659	0.0037	210.762	0.06965	0.00332	254.842	0.03066	0.00275
167.618	0.000390471	0.000298298	182.619	0.00225	0.000273793	189.501	0.09576	0.00369	210.921	0.06919	0.00332	255.01	0.03059	0.00274
167.766	0.000390576	0.000298035	182.772	0.0022	0.000273566	189.655	0.09542	0.00369	211.079	0.06877	0.00332	255.177	0.03053	0.00274
167.914	0.000380925	0.000297772	182.924	0.00218	0.000273338	189.809	0.09546	0.00369	211.238	0.06858	0.00331	255.345	0.03073	0.00274
168.062	0.000368807	0.00029751	183.076	0.00216	0.000273111	189.963	0.09532	0.00368	211.397	0.06886	0.00331	255.512	0.03081	0.00274
168.21	0.000362092	0.000297248	183.228	0.00214	0.000272884	190.116	0.09518	0.00368	211.556	0.06906	0.00331	255.68	0.03074	0.00274
168.358	0.000368021	0.000296986	183.38	0.00212	0.000272658	190.27	0.09523	0.00368	211.715	0.06873	0.00331	255.848	0.03064	0.00274
168.506	0.000372188	0.000296725	183.532	0.00213	0.000272431	190.424	0.09525	0.00368	211.874	0.06844	0.0033	256.015	0.03039	0.00273
168.654	0.000371297	0.000296464	183.685	0.00215	0.000272206	190.578	0.09485	0.00367	212.033	0.06842	0.0033	256.183	0.0302	0.00273
168.803	0.00037142	0.000296204	183.837	0.00217	0.00027198	190.733	0.09463	0.00367	212.192	0.06827	0.0033	256.351	0.03012	0.00273
168.951	0.000358495	0.000295944	183.989	0.00219	0.000271755	190.887	0.09432	0.00367	212.351	0.06779	0.0033	256.518	0.03014	0.00273
169.099	0.000345754	0.000295684	184.142	0.00221	0.00027153	191.041	0.09413	0.00366	212.511	0.06776	0.00329	256.686	0.0304	0.00273
169.248	0.000348382	0.000295425	184.294	0.00222	0.000271305	191.195	0.09395	0.00366	212.67	0.06774	0.00329	256.854	0.03092	0.00273
169.396	0.000347632	0.000295166	184.447	0.00222	0.000271081	191.349	0.09331	0.00366	212.829	0.06743	0.00329	257.022	0.03114	0.00272
169.545	0.000350789	0.000294908	184.599	0.00222	0.000270857	191.504	0.09303	0.00366	212.988	0.06708	0.00329	257.19	0.0308	0.00272
169.693	0.000361531	0.00029465	184.752	0.00219	0.000270633	191.658	0.09296	0.00365	213.148	0.06694	0.00328	257.358	0.03045	0.00272
169.842	0.000364706	0.000294392	184.905	0.00213	0.00027041	191.812	0.09259	0.00365	213.307	0.06666	0.00328	257.526	0.03029	0.00272
169.99	0.000370243	0.000294135	185.057	0.00209	0.000270187	191.967	0.09186	0.00365	213.466	0.06637	0.00328	257.693	0.03016	0.00272
170.139	0.000363338	0.000293878	185.21	0.00208	0.000269964	192.121	0.09112	0.00364	213.626	0.06631	0.00328	257.861	0.03007	0.00271
170.288	0.000347756	0.000293621	185.363	0.0021	0.000269742	192.275	0.09089	0.00364	213.785	0.06629	0.00327	258.029	0.03003	0.00271
170.436	0.000350643	0.000293365	185.515	0.0021	0.000269519	192.43	0.09109	0.00364	213.945	0.06635	0.00327	258.198	0.02991	0.00271
170.585	0.000351637	0.000293109	185.668	0.00208	0.000269298	192.584	0.09136	0.00363	214.104	0.06595	0.00327	258.366	0.02979	0.00271
170.734	0.000346549	0.000292853	185.821	0.00208	0.000269076	192.739	0.09166	0.00363	214.264	0.06564	0.00327	258.534	0.02968	0.00271
170.883	0.000342313	0.000292598	185.974	0.00205	0.000268855	192.894	0.09176	0.00363	214.423	0.06573	0.00326	258.702	0.02946	0.00271
171.032	0.000344474	0.000292344	186.127	0.00202	0.000268634	193.048	0.09138	0.00363	214.583	0.06575	0.00326	258.87	0.02929	0.0027
171.181	0.000353939	0.000292089	186.28	0.00201	0.000268413	193.203	0.0907	0.00362	214.742	0.06518	0.00326	259.038	0.02926	0.0027
171.33	0.00036288	0.000291835	186.433	0.00202	0.000268193	193.358	0.09014	0.00362	214.902	0.0647	0.00326	259.206	0.02911	0.0027
171.479	0.000362405	0.000291582	186.586	0.00202	0.000267973	193.513	0.08997	0.00362	215.062	0.06475	0.00325	259.375	0.02888	0.0027
171.628	0.000353335	0.000291328	186.739	0.002	0.000267754	193.667	0.08995	0.00361	215.222	0.06456	0.00325	259.543	0.0287	0.0027
171.777	0.000367791	0.000291076	186.892	0.002	0.000267534	193.822	0.08973	0.00361	215.381	0.06435	0.00325	259.711	0.02854	0.0027
171.926	0.000372968	0.000290823	187.045	0.00198	0.000267315	193.977	0.08936	0.00361	215.541	0.06417	0.00325	259.88	0.02852	0.00269
172.075	0.000367882	0.000290571	187.198	0.00195	0.000267096	194.132	0.08893	0.00361	215.701	0.06416	0.00325	260.048	0.02844	0.00269
172.224	0.000371155	0.000290319	187.352	0.00194	0.000266878	194.287	0.08858	0.0036	215.861	0.06426	0.00324	260.216	0.02835	0.00269
172.374	0.000368739	0.000290068	187.505	0.00193	0.00026666	194.442	0.08847	0.0036	216.021	0.06411	0.00324	260.385	0.02842	0.00269
172.523	0.000371561	0.000289817	187.658	0.00192	0.000266442	194.597	0.08849	0.0036	216.181	0.06396	0.00324	260.553	0.02853	0.00269
172.672	0.000369488	0.000289566	187.812	0.0019	0.000266224	194.752	0.08869	0.00359	216.341	0.06368	0.00324	260.722	0.02855	0.00268
172.822	0.000365689	0.000289316	187.965	0.00192	0.000266007	194.907	0.08893	0.00359	216.501	0.06339	0.00323	260.89	0.02847	0.00268
172.971	0.000361924	0.000289066	188.118	0.00194	0.00026579	195.062	0.08896	0.00359	216.661	0.06277	0.00323	261.059	0.02825	0.00268
173.12	0.000357505	0.000288816	188.272	0.00192	0.000265573	195.217	0.08895	0.00359	216.821	0.06204	0.00323	261.227	0.02797	0.00268
173.27	0.000358108	0.000288567	188.425	0.00194	0.000265357	195.373	0.08883	0.00358	216.981	0.06187	0.00323	261.396	0.02781	0.00268
173.42	0.000360931	0.000288318	188.579	0.00198	0.000265141	195.528	0.08841	0.00358	217.141	0.06187	0.00322	261.564	0.02782	0.00268
173.569	0.000374223	0.00028807	188.732	0.002	0.000264925	195.683	0.08763	0.00358	217.301	0.062	0.00322	261.733	0.02788	0.00267
173.719	0.000384565	0.000287821	188.886	0.00203	0.00026471	195.839	0.08656	0.00357	217.462	0.06218	0.00322	261.902	0.02798	0.00267
173.868	0.000383278	0.000287574	189.04	0.00203	0.000264495	195.994	0.08621	0.00357	217.622	0.06171	0.00322	262.071	0.02803	0.00267
174.018	0.000374615	0.000287326	189.193	0.002	0.00026428	196.149	0.08625	0.00357	217.782	0.06113	0.00321	262.239	0.02796	0.00267
174.168	0.000367046	0.000287079	189.347	0.00196	0.000264065	196.305	0.08599	0.00357	217.943	0.06091	0.00321	262.408	0.02798	0.00267
174.318	0.000365683	0.000286832	189.501	0.00192	0.000263851	196.46	0.08571	0.00356	218.103	0.06072	0.00321	262.577	0.02804	0.00267
174.468	0.00036281	0.000286586	189.655	0.0019	0.000263637	196.616	0.08531	0.00356	218.263	0.06069	0.00321	262.746	0.02807	0.00266
174.618	0.000363397	0.00028634	189.809	0.00188	0.000263423	196.771	0.0847	0.00356	218.424	0.06091	0.0032	262.914	0.0281	0.00266
174.767	0.000358335	0.000286094	189.963	0.00187	0.00026321	196.927	0.08417	0.00355	218.584	0.06102	0.0032	263.083	0.0281	0.00266
174.917	0.000353676	0.000285849	190.116	0.00186	0.000262997	197.083	0.08391	0.00355	218.745	0.06096	0.0032	263.252	0.02801	0.00266
175.067	0.000351911	0.000285604	190.27	0.00186	0.000262784	197.238	0.08383	0.00355	218.905	0.06104	0.0032	263.421	0.02786	0.00266
175.217	0.000350093	0.00028536	190.424	0.00189	0.000262571	197.394	0.08363	0.00355	219.066	0.06097	0.0032	263.59	0.02772	0.00266
175.368	0.000352302	0.000285115	190.578	0.00189	0.000262359	197.55	0.08298	0.00354	219.226	0.06087	0.00319	263.759	0.02761	0.00265
175.518	0.000358322	0.000284872	190.733	0.00185	0.000262147	197.705	0.08244	0.00354	219.387	0.06042	0.00319	263.928	0.02767	0.00265
175.668	0.000369175	0.000284628	190.887	0.00181	0.000261936	197.861	0.08256	0.00354	219.548	0.0596	0.00319	264.097	0.02775	0.00265
175.818	0.000368431	0.000284385	191.041	0.00181	0.000261724	198.017	0.08261	0.00354	219.708	0.05937	0.00319	264.266	0.02762	0.00265
175.968	0.000356001	0.000284142	191.195	0.0018	0.000261513	198.173	0.08218	0.00353	219.869	0.05958	0.00318	264.435	0.02749	0.00265
176.119	0.000358562	0.0002839	191.349	0.00177	0.000261302	198.329	0.08214	0.00353	220.03	0.05964	0.00318	264.605	0.02758	0.00265
176.269	0.000361702	0.000283657	191.504	0.00176	0.000261092	198.485	0.08237	0.00353	220.191	0.0595	0.00318	264.774	0.02762	0.00264
176.419	0.000348993	0.000283416	191.658	0.00177	0.000260882	198.641	0.08216	0.00352	220.352	0.05958	0.00318	264.943	0.02745	0.00264
176.57	0.000337651	0.000283174	191.812	0.00179	0.000260672	198.797	0.0819	0.00352	220.512	0.05956	0.00317	265.112	0.02726	0.00264
176.72	0.000341909	0.000282933	191.967	0.00181	0.000260462	198.953	0.08163	0.00352	220.673	0.05939	0.00317	265.281	0.02713	0.00264
176.871	0.000346965	0.000282692	192.121	0.00184	0.000260253	199.109	0.08096	0.00352	220.834	0.05913	0.00317	265.451	0.0271	0.00264
177.021	0.00034082	0.000282452	192.275	0.00187	0.000260044	199.265	0.08026	0.00351	220.995	0.05878	0.00317	265.62	0.02714	0.00264
177.172	0.000343874	0.000282212	192.43	0.00188	0.000259835	199.421	0.07995	0.00351	221.156	0.05878	0.00317	265.789	0.02707	0.00263
177.322	0.000352732	0.000281972	192.584	0.00186	0.000259626	199.578	0.07988	0.00351	221.317	0.05861	0.00316	265.959	0.02702	0.00263
177.473	0.000348701	0.000281733	192.739	0.00185	0.000259418	199.734	0.08004	0.0035	221.478	0.05819	0.00316	266.128	0.02707	0.00263
177.624	0.000338885	0.000281494	192.894	0.00186	0.00025921	199.89	0.08031	0.0035	221.64	0.05795	0.00316	266.297	0.02705	0.00263
177.775	0.000336626	0.000281255	193.048	0.00188	0.000259002	200.046	0.08021	0.0035	221.801	0.05814	0.00316	266.467	0.02701	0.00263
177.925	0.000332886	0.000281017	193.203	0.00187	0.000258795	200.203	0.07984	0.0035	221.962	0.05837	0.00315	266.636	0.02692	0.00263
178.076	0.00033724	0.000280779	193.358	0.00183	0.000258588	200.359	0.07934	0.00349	222.123	0.05837	0.00315	266.806	0.02671	0.00262
178.227	0.00034815	0.000280541	193.513	0.00182	0.000258381	200.516	0.07849	0.00349	222.284	0.05807	0.00315	266.975	0.02656	0.00262
178.378	0.000343532	0.000280304	193.667	0.00184	0.000258175	200.672	0.07773	0.00349	222.446	0.05763	0.00315	267.145	0.02647	0.00262
178.529	0.000334988	0.000280067	193.822	0.00183	0.000257968	200.829	0.07744	0.00349	222.607	0.05742	0.00314	267.314	0.02632	0.00262
178.68	0.000330113	0.00027983	193.977	0.0018	0.000257762	200.985	0.07741	0.00348	222.768	0.057	0.00314	267.484	0.02608	0.00262
178.831	0.000329973	0.000279594	194.132	0.00177	0.000257557	201.142	0.0776	0.00348	222.93	0.05665	0.00314	267.654	0.02598	0.00262
178.982	0.000329575	0.000279358	194.287	0.00176	0.000257351	201.298	0.07763	0.00348	223.091	0.0565	0.00314	267.823	0.02606	0.00261
179.133	0.000330002	0.000279122	194.442	0.00175	0.000257146	201.455	0.07755	0.00347	223.252	0.05653	0.00314	267.993	0.02604	0.00261
179.284	0.000324976	0.000278887	194.597	0.00175	0.000256941	201.612	0.07777	0.00347	223.414	0.05648	0.00313	268.163	0.026	0.00261
179.435	0.000312474	0.000278652	194.752	0.00175	0.000256737	201.769	0.07776	0.00347	223.575	0.05601	0.00313	268.333	0.02595	0.00261
179.587	0.000317729	0.000278417	194.907	0.00176	0.000256532	201.925	0.07705	0.00347	223.737	0.05565	0.00313	268.502	0.02572	0.00261
179.738	0.000326493	0.000278183	195.062	0.00174	0.000256328	202.082	0.07625	0.00346	223.899	0.05539	0.00313	268.672	0.0253	0.00261
179.889	0.000323296	0.000277949	195.217	0.00174	0.000256125	202.239	0.07588	0.00346	224.06	0.05518	0.00312	268.842	0.02504	0.0026
180.041	0.000312854	0.000277715	195.373	0.00172	0.000255921	202.396	0.07572	0.00346	224.222	0.05512	0.00312	269.012	0.02495	0.0026
180.192	0.000306711	0.000277482	195.528	0.00168	0.000255718	202.553	0.07563	0.00346	224.383	0.055	0.00312	269.182	0.0249	0.0026
180.343	0.000308855	0.000277249	195.683	0.00167	0.000255515	202.71	0.07589	0.00345	224.545	0.0547	0.00312	269.352	0.0248	0.0026
180.495	0.000311733	0.000277016	195.839	0.00169	0.000255312	202.867	0.07619	0.00345	224.707	0.05426	0.00312	269.522	0.02474	0.0026
180.646	0.00031721	0.000276784	195.994	0.00171	0.00025511	203.024	0.07583	0.00345	224.869	0.05398	0.00311	269.692	0.02481	0.0026
180.798	0.000323824	0.000276552	196.149	0.00172	0.000254908	203.181	0.0751	0.00345	225.031	0.05424	0.00311	269.862	0.02482	0.00259
180.949	0.000326796	0.00027632	196.305	0.00172	0.000254706	203.338	0.07454	0.00344	225.192	0.05453	0.00311	270.032	0.02485	0.00259
181.101	0.00032541	0.000276089	196.46	0.00169	0.000254504	203.495	0.07403	0.00344	225.354	0.05434	0.00311	270.202	0.02489	0.00259
181.253	0.000329448	0.000275858	196.616	0.00166	0.000254303	203.652	0.07369	0.00344	225.516	0.05422	0.0031	270.372	0.02502	0.00259
181.404	0.000330021	0.000275627	196.771	0.00163	0.000254102	203.809	0.07325	0.00343	225.678	0.05431	0.0031	270.542	0.02518	0.00259
181.556	0.000328326	0.000275397	196.927	0.00164	0.000253901	203.967	0.07272	0.00343	225.84	0.05431	0.0031	270.712	0.0252	0.00259
181.708	0.000319077	0.000275167	197.083	0.00167	0.000253701	204.124	0.07264	0.00343	226.002	0.0542	0.0031	270.882	0.02504	0.00258
181.86	0.000307175	0.000274937	197.238	0.00171	0.000253501	204.281	0.07278	0.00343	226.164	0.05427	0.0031	271.052	0.02491	0.00258
182.012	0.000303733	0.000274708	197.394	0.00175	0.000253301	204.439	0.07303	0.00342	226.326	0.0544	0.00309	271.223	0.02487	0.00258
182.164	0.000302951	0.000274479	197.55	0.00175	0.000253101	204.596	0.07332	0.00342	226.488	0.0543	0.00309	271.393	0.02477	0.00258
182.315	0.000306621	0.00027425	197.705	0.00173	0.000252902	204.753	0.07308	0.00342	226.65	0.05409	0.00309	271.563	0.0248	0.00258
182.467	0.000301547	0.000274021	197.861	0.00172	0.000252702	204.911	0.0726	0.00342	226.813	0.05385	0.00309	271.733	0.02487	0.00258
182.619	0.000302617	0.000273793	198.017	0.00175	0.000252504	205.068	0.07214	0.00341	226.975	0.05362	0.00308	271.904	0.02495	0.00257
182.772	0.000315386	0.000273566	198.173	0.00177	0.000252305	205.226	0.07156	0.00341	227.137	0.05356	0.00308	272.074	0.02504	0.00257
182.924	0.000319004	0.000273338	198.329	0.00178	0.000252107	205.383	0.07101	0.00341	227.299	0.0536	0.00308	272.244	0.02498	0.00257
183.076	0.000323324	0.000273111	198.485	0.00175	0.000251908	205.541	0.07077	0.00341	227.462	0.05364	0.00308	272.415	0.02491	0.00257
183.228	0.000326321	0.000272884	198.641	0.00171	0.000251711	205.699	0.0709	0.0034	227.624	0.05391	0.00308	272.585	0.0248	0.00257
183.38	0.00032756	0.000272658	198.797	0.00168	0.000251513	205.856	0.07071	0.0034	227.786	0.05392	0.00307	272.756	0.02454	0.00257
183.532	0.000326154	0.000272431	198.953	0.00168	0.000251316	206.014	0.07015	0.0034	227.949	0.0536	0.00307	272.926	0.02444	0.00256
183.685	0.000326587	0.000272206	199.109	0.00168	0.000251119	206.172	0.06969	0.0034	228.111	0.05345	0.00307	273.097	0.02435	0.00256
183.837	0.000337794	0.00027198	199.265	0.0017	0.000250922	206.33	0.06936	0.00339	228.274	0.05303	0.00307	273.267	0.02419	0.00256
183.989	0.000339474	0.000271755	199.421	0.00173	0.000250725	206.487	0.06944	0.00339	228.436	0.05237	0.00306	273.438	0.02414	0.00256
184.142	0.000342994	0.00027153	199.578	0.00172	0.000250529	206.645	0.06972	0.00339	228.599	0.05221	0.00306	273.609	0.02413	0.00256
184.294	0.000347907	0.000271305	199.734	0.00171	0.000250333	206.803	0.06991	0.00338	228.761	0.05234	0.00306	273.779	0.02411	0.00256
184.447	0.00034364	0.000271081	199.89	0.00171	0.000250137	206.961	0.0702	0.00338	228.924	0.05252	0.00306	273.95	0.02403	0.00256
184.599	0.000339996	0.000270857	200.046	0.00174	0.000249942	207.119	0.07044	0.00338	229.086	0.05247	0.00306	274.121	0.02392	0.00255
184.752	0.000340137	0.000270633	200.203	0.00173	0.000249747	207.277	0.07026	0.00338	229.249	0.05227	0.00305	274.291	0.02379	0.00255
184.905	0.000333164	0.00027041	200.359	0.0017	0.000249552	207.435	0.06977	0.00337	229.412	0.05219	0.00305	274.462	0.02367	0.00255
185.057	0.000330127	0.000270187	200.516	0.00168	0.000249357	207.593	0.06925	0.00337	229.575	0.05211	0.00305	274.633	0.02359	0.00255
185.21	0.00033429	0.000269964	200.672	0.00168	0.000249163	207.751	0.06899	0.00337	229.737	0.05187	0.00305	274.804	0.02354	0.00255
185.363	0.000325274	0.000269742	200.829	0.00167	0.000248968	207.909	0.0689	0.00337	229.9	0.05175	0.00304	274.974	0.02354	0.00255
185.515	0.000317361	0.000269519	200.985	0.00166	0.000248775	208.067	0.06899	0.00336	230.063	0.05144	0.00304	275.145	0.02359	0.00254
185.668	0.00031897	0.000269298	201.142	0.00166	0.000248581	208.226	0.06912	0.00336	230.226	0.05126	0.00304	275.316	0.02359	0.00254
185.821	0.000326503	0.000269076	201.298	0.00164	0.000248387	208.384	0.0687	0.00336	230.389	0.05131	0.00304	275.487	0.02347	0.00254
185.974	0.000338065	0.000268855	201.455	0.00161	0.000248194	208.542	0.0684	0.00336	230.552	0.05098	0.00304	275.658	0.02334	0.00254
186.127	0.000331304	0.000268634	201.612	0.00157	0.000248001	208.701	0.06802	0.00335	230.715	0.05089	0.00303	275.829	0.02326	0.00254
186.28	0.000317463	0.000268413	201.769	0.00159	0.000247809	208.859	0.06736	0.00335	230.877	0.05102	0.00303	276	0.02315	0.00254
186.433	0.000313773	0.000268193	201.925	0.00162	0.000247616	209.017	0.06703	0.00335	231.041	0.05058	0.00303	276.171	0.02298	0.00253
186.586	0.000310562	0.000267973	202.082	0.00163	0.000247424	209.176	0.06693	0.00335	231.204	0.05007	0.00303	276.342	0.02281	0.00253
186.739	0.000318599	0.000267754	202.239	0.00163	0.000247232	209.334	0.067	0.00334	231.367	0.04995	0.00303	276.513	0.02264	0.00253
186.892	0.000322582	0.000267534	202.396	0.00163	0.000247041	209.493	0.0672	0.00334	231.53	0.04984	0.00302	276.684	0.02248	0.00253
187.045	0.000331878	0.000267315	202.553	0.00164	0.000246849	209.651	0.06747	0.00334	231.693	0.04975	0.00302	276.855	0.02243	0.00253
187.198	0.000344925	0.000267096	202.71	0.00164	0.000246658	209.81	0.06771	0.00334	231.856	0.04963	0.00302	277.026	0.02253	0.00253
187.352	0.000336926	0.000266878	202.867	0.00164	0.000246467	209.968	0.06735	0.00333	232.019	0.04947	0.00302	277.198	0.02255	0.00253
187.505	0.000327619	0.00026666	203.024	0.00166	0.000246277	210.127	0.06669	0.00333	232.183	0.04934	0.00301	277.369	0.02258	0.00252
187.658	0.000316484	0.000266442	203.181	0.00166	0.000246086	210.286	0.06637	0.00333	232.346	0.04918	0.00301	277.54	0.02265	0.00252
187.812	0.000315853	0.000266224	203.338	0.00164	0.000245896	210.444	0.06622	0.00333	232.509	0.04913	0.00301	277.711	0.02255	0.00252
187.965	0.00031728	0.000266007	203.495	0.00163	0.000245706	210.603	0.06593	0.00332	232.672	0.04913	0.00301	277.883	0.02236	0.00252
188.118	0.000314343	0.00026579	203.652	0.00163	0.000245517	210.762	0.06525	0.00332	232.836	0.04894	0.00301	278.054	0.02228	0.00252
188.272	0.000316491	0.000265573	203.809	0.00162	0.000245327	210.921	0.06487	0.00332	232.999	0.04903	0.003	278.225	0.02231	0.00252
188.425	0.000317148	0.000265357	203.967	0.0016	0.000245138	211.079	0.06472	0.00332	233.163	0.04922	0.003	278.397	0.02237	0.00251
188.579	0.000316015	0.000265141	204.124	0.00159	0.000244949	211.238	0.06462	0.00331	233.326	0.04884	0.003	278.568	0.02243	0.00251
188.732	0.000310659	0.000264925	204.281	0.00158	0.000244761	211.397	0.06486	0.00331	233.49	0.04852	0.003	278.739	0.02251	0.00251
188.886	0.000302202	0.00026471	204.439	0.00157	0.000244572	211.556	0.06502	0.00331	233.653	0.04878	0.003	278.911	0.02254	0.00251
189.04	0.000296327	0.000264495	204.596	0.00156	0.000244384	211.715	0.06479	0.00331	233.817	0.04923	0.00299	279.082	0.02248	0.00251
189.193	0.000305951	0.00026428	204.753	0.00154	0.000244196	211.874	0.06426	0.0033	233.98	0.04927	0.00299	279.254	0.0225	0.00251
189.347	0.000311937	0.000264065	204.911	0.00153	0.000244009	212.033	0.06381	0.0033	234.144	0.04887	0.00299	279.425	0.02257	0.00251
189.501	0.000311452	0.000263851	205.068	0.00154	0.000243821	212.192	0.06352	0.0033	234.308	0.04855	0.00299	279.597	0.02257	0.0025
189.655	0.000321026	0.000263637	205.226	0.00154	0.000243634	212.351	0.06353	0.0033	234.471	0.04837	0.00299	279.768	0.02246	0.0025
189.809	0.000324341	0.000263423	205.383	0.00153	0.000243447	212.511	0.06379	0.00329	234.635	0.04789	0.00298	279.94	0.02221	0.0025
189.963	0.000323857	0.00026321	205.541	0.00152	0.00024326	212.67	0.06404	0.00329	234.799	0.04726	0.00298	280.112	0.02195	0.0025
190.116	0.000330095	0.000262997	205.699	0.00151	0.000243074	212.829	0.06405	0.00329	234.963	0.04705	0.00298	280.283	0.02184	0.0025
190.27	0.00032693	0.000262784	205.856	0.00149	0.000242888	212.988	0.06372	0.00329	235.126	0.04689	0.00298	280.455	0.02181	0.0025
190.424	0.000314104	0.000262571	206.014	0.00147	0.000242702	213.148	0.06351	0.00328	235.29	0.04663	0.00298	280.627	0.02183	0.00249
190.578	0.000310755	0.000262359	206.172	0.00147	0.000242516	213.307	0.06335	0.00328	235.454	0.0469	0.00297	280.798	0.02188	0.00249
190.733	0.000318048	0.000262147	206.33	0.0015	0.000242331	213.466	0.06303	0.00328	235.618	0.04723	0.00297	280.97	0.02185	0.00249
190.887	0.000317042	0.000261936	206.487	0.0015	0.000242146	213.626	0.06284	0.00328	235.782	0.0472	0.00297	281.142	0.0219	0.00249
191.041	0.000311862	0.000261724	206.645	0.0015	0.000241961	213.785	0.06262	0.00327	235.946	0.04717	0.00297	281.314	0.02201	0.00249
191.195	0.000322155	0.000261513	206.803	0.00151	0.000241776	213.945	0.06236	0.00327	236.11	0.04722	0.00296	281.486	0.02203	0.00249
191.349	0.000324792	0.000261302	206.961	0.00151	0.000241591	214.104	0.06246	0.00327	236.274	0.04747	0.00296	281.658	0.02196	0.00249
191.504	0.000316836	0.000261092	207.119	0.0015	0.000241407	214.264	0.06261	0.00327	236.438	0.04784	0.00296	281.829	0.02187	0.00248
191.658	0.00031635	0.000260882	207.277	0.00149	0.000241223	214.423	0.06227	0.00326	236.602	0.0478	0.00296	282.001	0.0218	0.00248
191.812	0.000310811	0.000260672	207.435	0.00148	0.000241039	214.583	0.06211	0.00326	236.766	0.04745	0.00296	282.173	0.02167	0.00248
191.967	0.000307088	0.000260462	207.593	0.00147	0.000240856	214.742	0.06232	0.00326	236.931	0.0471	0.00295	282.345	0.02147	0.00248
192.121	0.000311967	0.000260253	207.751	0.00148	0.000240673	214.902	0.06218	0.00326	237.095	0.04675	0.00295	282.517	0.02134	0.00248
192.275	0.000322068	0.000260044	207.909	0.0015	0.000240489	215.062	0.06208	0.00325	237.259	0.0465	0.00295	282.689	0.02134	0.00248
192.43	0.000329931	0.000259835	208.067	0.00151	0.000240307	215.222	0.06214	0.00325	237.423	0.04621	0.00295	282.861	0.02131	0.00247
192.584	0.000326965	0.000259626	208.226	0.0015	0.000240124	215.381	0.06188	0.00325	237.588	0.04596	0.00295	283.034	0.02127	0.00247
192.739	0.000320147	0.000259418	208.384	0.0015	0.000239942	215.541	0.06175	0.00325	237.752	0.04562	0.00294	283.206	0.02117	0.00247
192.894	0.000310882	0.00025921	208.542	0.00149	0.00023976	215.701	0.06161	0.00325	237.916	0.04526	0.00294	283.378	0.02104	0.00247
193.048	0.000306876	0.000259002	208.701	0.00149	0.000239578	215.861	0.06124	0.00324	238.081	0.04523	0.00294	283.55	0.02096	0.00247
193.203	0.000300921	0.000258795	208.859	0.00146	0.000239396	216.021	0.06089	0.00324	238.245	0.04506	0.00294	283.722	0.02088	0.00247
193.358	0.000292855	0.000258588	209.017	0.00143	0.000239215	216.181	0.06046	0.00324	238.41	0.04455	0.00294	283.894	0.02085	0.00247
193.513	0.000290808	0.000258381	209.176	0.00142	0.000239034	216.341	0.06014	0.00324	238.574	0.04439	0.00293	284.067	0.02091	0.00246
193.667	0.000283903	0.000258175	209.334	0.00144	0.000238853	216.501	0.0598	0.00323	238.738	0.04444	0.00293	284.239	0.02096	0.00246
193.822	0.000277443	0.000257968	209.493	0.00145	0.000238672	216.661	0.05932	0.00323	238.903	0.04446	0.00293	284.411	0.02092	0.00246
193.977	0.0002827	0.000257762	209.651	0.00142	0.000238491	216.821	0.05929	0.00323	239.068	0.04429	0.00293	284.583	0.02086	0.00246
194.132	0.000289903	0.000257557	209.81	0.00142	0.000238311	216.981	0.05941	0.00323	239.232	0.04417	0.00293	284.756	0.02084	0.00246
194.287	0.000287205	0.000257351	209.968	0.00143	0.000238131	217.141	0.05914	0.00322	239.397	0.044	0.00292	284.928	0.02079	0.00246
194.442	0.000288144	0.000257146	210.127	0.00142	0.000237951	217.301	0.05882	0.00322	239.562	0.04381	0.00292	285.101	0.02067	0.00246
194.597	0.000282844	0.000256941	210.286	0.00142	0.000237772	217.462	0.05861	0.00322	239.726	0.04379	0.00292	285.273	0.02071	0.00245
194.752	0.000277883	0.000256737	210.444	0.00142	0.000237593	217.622	0.0584	0.00322	239.891	0.04372	0.00292	285.445	0.02084	0.00245
194.907	0.000283181	0.000256532	210.603	0.00143	0.000237413	217.782	0.05818	0.00321	240.056	0.04365	0.00292	285.618	0.02082	0.00245
195.062	0.000287145	0.000256328	210.762	0.00144	0.000237235	217.943	0.05805	0.00321	240.221	0.04355	0.00291	285.79	0.02072	0.00245
195.217	0.000286467	0.000256125	210.921	0.00143	0.000237056	218.103	0.05795	0.00321	240.385	0.04376	0.00291	285.963	0.02066	0.00245
195.373	0.000287184	0.000255921	211.079	0.00142	0.000236878	218.263	0.05804	0.00321	240.55	0.044	0.00291	286.136	0.02058	0.00245
195.528	0.000290332	0.000255718	211.238	0.00141	0.000236699	218.424	0.05822	0.0032	240.715	0.04369	0.00291	286.308	0.02042	0.00244
195.683	0.000284492	0.000255515	211.397	0.0014	0.000236522	218.584	0.05793	0.0032	240.88	0.0433	0.00291	286.481	0.02019	0.00244
195.839	0.000285544	0.000255312	211.556	0.0014	0.000236344	218.745	0.05746	0.0032	241.045	0.04304	0.0029	286.653	0.02005	0.00244
195.994	0.000288712	0.00025511	211.715	0.0014	0.000236166	218.905	0.0572	0.0032	241.21	0.04286	0.0029	286.826	0.02007	0.00244
196.149	0.000278723	0.000254908	211.874	0.00142	0.000235989	219.066	0.05705	0.0032	241.375	0.04278	0.0029	286.999	0.0201	0.00244
196.305	0.000275463	0.000254706	212.033	0.00144	0.000235812	219.226	0.05719	0.00319	241.54	0.04289	0.0029	287.171	0.02008	0.00244
196.46	0.000278706	0.000254504	212.192	0.00144	0.000235635	219.387	0.05742	0.00319	241.705	0.0431	0.0029	287.344	0.01998	0.00244
196.616	0.000277526	0.000254303	212.351	0.00144	0.000235459	219.548	0.05735	0.00319	241.87	0.04307	0.00289	287.517	0.01994	0.00243
196.771	0.000285515	0.000254102	212.511	0.00144	0.000235282	219.708	0.05701	0.00319	242.035	0.04312	0.00289	287.69	0.01996	0.00243
196.927	0.000296778	0.000253901	212.67	0.00143	0.000235106	219.869	0.05688	0.00318	242.201	0.04327	0.00289	287.863	0.01995	0.00243
197.083	0.000295283	0.000253701	212.829	0.00142	0.00023493	220.03	0.05693	0.00318	242.366	0.04322	0.00289	288.035	0.01986	0.00243
197.238	0.000287443	0.000253501	212.988	0.00141	0.000234755	220.191	0.05698	0.00318	242.531	0.04275	0.00289	288.208	0.0197	0.00243
197.394	0.000283714	0.000253301	213.148	0.00142	0.000234579	220.352	0.05701	0.00318	242.696	0.04231	0.00288	288.381	0.01964	0.00243
197.55	0.000280263	0.000253101	213.307	0.00143	0.000234404	220.512	0.05657	0.00317	242.861	0.0421	0.00288	288.554	0.01959	0.00243
197.705	0.000272044	0.000252902	213.466	0.00144	0.000234229	220.673	0.05589	0.00317	243.027	0.04163	0.00288	288.727	0.01958	0.00242
197.861	0.0002801	0.000252702	213.626	0.00142	0.000234054	220.834	0.05518	0.00317	243.192	0.04133	0.00288	288.9	0.01968	0.00242
198.017	0.000287183	0.000252504	213.785	0.00139	0.00023388	220.995	0.0548	0.00317	243.358	0.04144	0.00288	289.073	0.01982	0.00242
198.173	0.000282279	0.000252305	213.945	0.00138	0.000233705	221.156	0.05469	0.00317	243.523	0.04115	0.00287	289.246	0.01995	0.00242
198.329	0.000282308	0.000252107	214.104	0.00137	0.000233531	221.317	0.05466	0.00316	243.688	0.04061	0.00287	289.419	0.01986	0.00242
198.485	0.000273822	0.000251908	214.264	0.00139	0.000233357	221.478	0.05494	0.00316	243.854	0.04027	0.00287	289.592	0.01966	0.00242
198.641	0.000267441	0.000251711	214.423	0.00142	0.000233184	221.64	0.05502	0.00316	244.019	0.04042	0.00287	289.765	0.01955	0.00242
198.797	0.000271457	0.000251513	214.583	0.00144	0.00023301	221.801	0.05497	0.00316	244.185	0.04083	0.00287	289.938	0.01946	0.00241
198.953	0.000269899	0.000251316	214.742	0.00142	0.000232837	221.962	0.05483	0.00315	244.351	0.04061	0.00286	290.111	0.01931	0.00241
199.109	0.000266385	0.000251119	214.902	0.00138	0.000232664	222.123	0.05463	0.00315	244.516	0.04031	0.00286	290.285	0.01917	0.00241
199.265	0.000270478	0.000250922	215.062	0.00136	0.000232491	222.284	0.05484	0.00315	244.682	0.04041	0.00286	290.458	0.01913	0.00241
199.421	0.000274609	0.000250725	215.222	0.00134	0.000232319	222.446	0.05493	0.00315	244.847	0.04031	0.00286	290.631	0.01912	0.00241
199.578	0.000275831	0.000250529	215.381	0.00133	0.000232146	222.607	0.05477	0.00314	245.013	0.03993	0.00286	290.804	0.01906	0.00241
199.734	0.000277167	0.000250333	215.541	0.00135	0.000231974	222.768	0.05467	0.00314	245.179	0.03999	0.00286	290.978	0.01895	0.00241
199.89	0.000277905	0.000250137	215.701	0.00136	0.000231802	222.93	0.05416	0.00314	245.345	0.04006	0.00285	291.151	0.01881	0.0024
200.046	0.000281593	0.000249942	215.861	0.00137	0.000231631	223.091	0.05355	0.00314	245.51	0.03998	0.00285	291.324	0.01867	0.0024
200.203	0.000277141	0.000249747	216.021	0.00137	0.000231459	223.252	0.05317	0.00314	245.676	0.03988	0.00285	291.498	0.01862	0.0024
200.359	0.000268322	0.000249552	216.181	0.00135	0.000231288	223.414	0.05264	0.00313	245.842	0.03961	0.00285	291.671	0.01863	0.0024
200.516	0.00026736	0.000249357	216.341	0.00133	0.000231117	223.575	0.05252	0.00313	246.008	0.03942	0.00285	291.844	0.01861	0.0024
200.672	0.000267332	0.000249163	216.501	0.00134	0.000230946	223.737	0.05282	0.00313	246.174	0.03956	0.00284	292.018	0.0185	0.0024
200.829	0.000273339	0.000248968	216.661	0.00135	0.000230775	223.899	0.0529	0.00313	246.34	0.03956	0.00284	292.191	0.01849	0.0024
200.985	0.000274823	0.000248775	216.821	0.00135	0.000230605	224.06	0.05291	0.00312	246.506	0.03937	0.00284	292.365	0.01855	0.00239
201.142	0.000279134	0.000248581	216.981	0.00134	0.000230435	224.222	0.0528	0.00312	246.672	0.03926	0.00284	292.538	0.01855	0.00239
201.298	0.000286733	0.000248387	217.141	0.00133	0.000230265	224.383	0.05238	0.00312	246.838	0.03887	0.00284	292.712	0.01851	0.00239
201.455	0.00027964	0.000248194	217.301	0.00134	0.000230095	224.545	0.05235	0.00312	247.004	0.03879	0.00283	292.885	0.01846	0.00239
201.612	0.000271875	0.000248001	217.462	0.00136	0.000229926	224.707	0.05274	0.00312	247.17	0.03882	0.00283	293.059	0.01839	0.00239
201.769	0.000269604	0.000247809	217.622	0.00137	0.000229756	224.869	0.0527	0.00311	247.336	0.03887	0.00283	293.233	0.01828	0.00239
201.925	0.000258951	0.000247616	217.782	0.00137	0.000229587	225.031	0.05257	0.00311	247.502	0.03882	0.00283	293.406	0.01811	0.00239
202.082	0.000249439	0.000247424	217.943	0.00135	0.000229418	225.192	0.05245	0.00311	247.668	0.03848	0.00283	293.58	0.01797	0.00238
202.239	0.000258148	0.000247232	218.103	0.00133	0.00022925	225.354	0.05211	0.00311	247.834	0.03844	0.00282	293.754	0.01785	0.00238
202.396	0.000261896	0.000247041	218.263	0.0013	0.000229081	225.516	0.05189	0.0031	248.001	0.03826	0.00282	293.927	0.01775	0.00238
202.553	0.000261926	0.000246849	218.424	0.00129	0.000228913	225.678	0.05155	0.0031	248.167	0.03832	0.00282	294.101	0.01775	0.00238
202.71	0.000269441	0.000246658	218.584	0.00131	0.000228745	225.84	0.05127	0.0031	248.333	0.03861	0.00282	294.275	0.01779	0.00238
202.867	0.000279189	0.000246467	218.745	0.00132	0.000228577	226.002	0.05136	0.0031	248.5	0.03874	0.00282	294.449	0.01781	0.00238
203.024	0.000287046	0.000246277	218.905	0.0013	0.000228409	226.164	0.0514	0.0031	248.666	0.03887	0.00282	294.622	0.01771	0.00238
203.181	0.000280315	0.000246086	219.066	0.0013	0.000228242	226.326	0.05154	0.00309	248.832	0.03869	0.00281	294.796	0.01758	0.00237
203.338	0.000273022	0.000245896	219.226	0.00133	0.000228075	226.488	0.05177	0.00309	248.999	0.03844	0.00281	294.97	0.01762	0.00237
203.495	0.000274908	0.000245706	219.387	0.00136	0.000227908	226.65	0.05155	0.00309	249.165	0.03842	0.00281	295.144	0.01769	0.00237
203.652	0.000274056	0.000245517	219.548	0.00137	0.000227741	226.813	0.05136	0.00309	249.332	0.0383	0.00281	295.318	0.01776	0.00237
203.809	0.000273169	0.000245327	219.708	0.00135	0.000227574	226.975	0.05128	0.00308	249.498	0.03799	0.00281	295.492	0.01776	0.00237
203.967	0.000277642	0.000245138	219.869	0.00134	0.000227408	227.137	0.05102	0.00308	249.665	0.03786	0.0028	295.666	0.01769	0.00237
204.124	0.000277841	0.000244949	220.03	0.00134	0.000227242	227.299	0.05082	0.00308	249.831	0.03787	0.0028	295.84	0.01764	0.00237
204.281	0.000273952	0.000244761	220.191	0.00134	0.000227076	227.462	0.0509	0.00308	249.998	0.03766	0.0028	296.014	0.01755	0.00236
204.439	0.000271376	0.000244572	220.352	0.00132	0.00022691	227.624	0.051	0.00308	250.165	0.03733	0.0028	296.188	0.01746	0.00236
204.596	0.00027013	0.000244384	220.512	0.00129	0.000226745	227.786	0.05071	0.00307	250.331	0.0372	0.0028	296.362	0.01734	0.00236
204.753	0.000262071	0.000244196	220.673	0.00126	0.000226579	227.949	0.05037	0.00307	250.498	0.03741	0.00279	296.536	0.01726	0.00236
204.911	0.000260225	0.000244009	220.834	0.00126	0.000226414	228.111	0.05024	0.00307	250.665	0.03758	0.00279	296.71	0.01725	0.00236
205.068	0.000267235	0.000243821	220.995	0.00128	0.000226249	228.274	0.05027	0.00307	250.831	0.03751	0.00279	296.884	0.01709	0.00236
205.226	0.000262307	0.000243634	221.156	0.00127	0.000226084	228.436	0.05002	0.00306	250.998	0.03714	0.00279	297.058	0.01703	0.00236
205.383	0.000254825	0.000243447	221.317	0.00125	0.00022592	228.599	0.04954	0.00306	251.165	0.03692	0.00279	297.233	0.01716	0.00236
205.541	0.000254252	0.00024326	221.478	0.00125	0.000225756	228.761	0.04916	0.00306	251.332	0.03699	0.00279	297.407	0.01708	0.00235
205.699	0.000246407	0.000243074	221.64	0.00128	0.000225592	228.924	0.04894	0.00306	251.499	0.03667	0.00278	297.581	0.01693	0.00235
205.856	0.000237792	0.000242888	221.801	0.0013	0.000225428	229.086	0.04872	0.00306	251.666	0.03669	0.00278	297.755	0.01698	0.00235
206.014	0.000239996	0.000242702	221.962	0.00131	0.000225264	229.249	0.04875	0.00305	251.832	0.03676	0.00278	297.93	0.01709	0.00235
206.172	0.000248799	0.000242516	222.123	0.00134	0.0002251	229.412	0.0492	0.00305	251.999	0.03665	0.00278	298.104	0.01715	0.00235
206.33	0.000256024	0.000242331	222.284	0.00136	0.000224937	229.575	0.04928	0.00305	252.166	0.03675	0.00278	298.278	0.01711	0.00235
206.487	0.000260188	0.000242146	222.446	0.00136	0.000224774	229.737	0.04911	0.00305	252.333	0.03656	0.00277	298.453	0.01701	0.00235
206.645	0.000254497	0.000241961	222.607	0.00135	0.000224611	229.9	0.04901	0.00304	252.5	0.0362	0.00277	298.627	0.01683	0.00234
206.803	0.000236864	0.000241776	222.768	0.00134	0.000224449	230.063	0.04873	0.00304	252.668	0.03585	0.00277	298.801	0.01671	0.00234
206.961	0.000227598	0.000241591	222.93	0.00132	0.000224286	230.226	0.04857	0.00304	252.835	0.03559	0.00277	298.976	0.01673	0.00234
207.119	0.000230236	0.000241407	223.091	0.00131	0.000224124	230.389	0.04887	0.00304	253.002	0.03551	0.00277	299.15	0.01661	0.00234
207.277	0.000231971	0.000241223	223.252	0.00128	0.000223962	230.552	0.04928	0.00304	253.169	0.03543	0.00276	299.325	0.01644	0.00234
207.435	0.000238189	0.000241039	223.414	0.00127	0.0002238	230.715	0.04932	0.00303	253.336	0.03513	0.00276	299.499	0.01636	0.00234
207.593	0.000243143	0.000240856	223.575	0.00127	0.000223638	230.877	0.04896	0.00303	253.503	0.03494	0.00276	299.674	0.01637	0.00234
207.751	0.000242323	0.000240673	223.737	0.00127	0.000223477	231.041	0.04854	0.00303	253.671	0.03464	0.00276	299.848	0.01634	0.00233
207.909	0.000248978	0.000240489	223.899	0.00127	0.000223315	231.204	0.04833	0.00303	253.838	0.03439	0.00276	300.023	0.0164	0.00233
208.067	0.000249172	0.000240307	224.06	0.00128	0.000223154	231.367	0.04829	0.00303	254.005	0.03464	0.00276	300.198	0.01642	0.00233
208.226	0.000246751	0.000240124	224.222	0.00127	0.000222993	231.53	0.04839	0.00302	254.173	0.03505	0.00275	300.372	0.0163	0.00233
208.384	0.000251545	0.000239942	224.383	0.00127	0.000222833	231.693	0.04845	0.00302	254.34	0.03513	0.00275	300.547	0.01622	0.00233
208.542	0.000253381	0.00023976	224.545	0.00127	0.000222672	231.856	0.04842	0.00302	254.507	0.03513	0.00275	300.722	0.01614	0.00233
208.701	0.00024928	0.000239578	224.707	0.00127	0.000222512	232.019	0.04837	0.00302	254.675	0.03531	0.00275	300.896	0.01599	0.00233
208.859	0.000239918	0.000239396	224.869	0.00127	0.000222352	232.183	0.04826	0.00301	254.842	0.03517	0.00275	301.071	0.01577	0.00233
209.017	0.000231232	0.000239215	225.031	0.00127	0.000222192	232.346	0.0478	0.00301	255.01	0.0348	0.00274	301.246	0.01564	0.00232
209.176	0.000230503	0.000239034	225.192	0.00127	0.000222032	232.509	0.04711	0.00301	255.177	0.03471	0.00274	301.421	0.01561	0.00232
209.334	0.000228356	0.000238853	225.354	0.00128	0.000221873	232.672	0.04674	0.00301	255.345	0.03477	0.00274	301.595	0.01565	0.00232
209.493	0.000228834	0.000238672	225.516	0.00131	0.000221714	232.836	0.0465	0.00301	255.512	0.03437	0.00274	301.77	0.01576	0.00232
209.651	0.000230592	0.000238491	225.678	0.00131	0.000221555	232.999	0.04623	0.003	255.68	0.03419	0.00274	301.945	0.01581	0.00232
209.81	0.000227747	0.000238311	225.84	0.00131	0.000221396	233.163	0.04632	0.003	255.848	0.03424	0.00274	302.12	0.01573	0.00232
209.968	0.000223806	0.000238131	226.002	0.00131	0.000221237	233.326	0.04637	0.003	256.015	0.03417	0.00273	302.295	0.01558	0.00232
210.127	0.00022738	0.000237951	226.164	0.00131	0.000221078	233.49	0.04641	0.003	256.183	0.03431	0.00273	302.47	0.01545	0.00231
210.286	0.000232991	0.000237772	226.326	0.0013	0.00022092	233.653	0.04645	0.003	256.351	0.03422	0.00273	302.645	0.01537	0.00231
210.444	0.000228067	0.000237593	226.488	0.00128	0.000220762	233.817	0.04627	0.00299	256.518	0.03417	0.00273	302.82	0.01535	0.00231
210.603	0.000230434	0.000237413	226.65	0.00126	0.000220604	233.98	0.04626	0.00299	256.686	0.03401	0.00273	302.995	0.01541	0.00231
210.762	0.000234765	0.000237235	226.813	0.00126	0.000220446	234.144	0.0464	0.00299	256.854	0.03385	0.00273	303.17	0.01553	0.00231
210.921	0.000232011	0.000237056	226.975	0.00126	0.000220289	234.308	0.04664	0.00299	257.022	0.03404	0.00272	303.345	0.01566	0.00231
211.079	0.000241187	0.000236878	227.137	0.00125	0.000220131	234.471	0.04637	0.00299	257.19	0.03411	0.00272	303.52	0.01565	0.00231
211.238	0.000254879	0.000236699	227.299	0.0012	0.000219974	234.635	0.04557	0.00298	257.358	0.03408	0.00272	303.695	0.0156	0.0023
211.397	0.000252656	0.000236522	227.462	0.00118	0.000219817	234.799	0.0451	0.00298	257.526	0.03397	0.00272	303.87	0.0155	0.0023
211.556	0.000250322	0.000236344	227.624	0.00119	0.000219661	234.963	0.04513	0.00298	257.693	0.03377	0.00272	304.045	0.01535	0.0023
211.715	0.000264046	0.000236166	227.786	0.0012	0.000219504	235.126	0.04521	0.00298	257.861	0.03338	0.00271	304.22	0.01524	0.0023
211.874	0.000262748	0.000235989	227.949	0.00123	0.000219348	235.29	0.04506	0.00298	258.029	0.03316	0.00271	304.396	0.01515	0.0023
212.033	0.00024662	0.000235812	228.111	0.00125	0.000219191	235.454	0.04474	0.00297	258.198	0.03304	0.00271	304.571	0.01499	0.0023
212.192	0.000241746	0.000235635	228.274	0.00124	0.000219035	235.618	0.04471	0.00297	258.366	0.03282	0.00271	304.746	0.01489	0.0023
212.351	0.000245067	0.000235459	228.436	0.00123	0.00021888	235.782	0.04509	0.00297	258.534	0.03257	0.00271	304.921	0.01486	0.0023
212.511	0.000247024	0.000235282	228.599	0.00123	0.000218724	235.946	0.04512	0.00297	258.702	0.03239	0.00271	305.097	0.01482	0.00229
212.67	0.000235896	0.000235106	228.761	0.00122	0.000218569	236.11	0.04488	0.00296	258.87	0.03238	0.0027	305.272	0.01488	0.00229
212.829	0.000227097	0.00023493	228.924	0.00123	0.000218413	236.274	0.04462	0.00296	259.038	0.0325	0.0027	305.447	0.01501	0.00229
212.988	0.000224449	0.000234755	229.086	0.00124	0.000218258	236.438	0.04416	0.00296	259.206	0.03274	0.0027	305.623	0.0151	0.00229
213.148	0.000214182	0.000234579	229.249	0.00123	0.000218103	236.602	0.0438	0.00296	259.375	0.03248	0.0027	305.798	0.01506	0.00229
213.307	0.000209638	0.000234404	229.412	0.00121	0.000217949	236.766	0.04338	0.00296	259.543	0.03204	0.0027	305.974	0.01488	0.00229
213.466	0.000217469	0.000234229	229.575	0.0012	0.000217794	236.931	0.0428	0.00295	259.711	0.03196	0.0027	306.149	0.01477	0.00229
213.626	0.000220864	0.000234054	229.737	0.00119	0.00021764	237.095	0.04248	0.00295	259.88	0.0318	0.00269	306.325	0.01471	0.00229
213.785	0.000219901	0.00023388	229.9	0.0012	0.000217486	237.259	0.04294	0.00295	260.048	0.03148	0.00269	306.5	0.01467	0.00228
213.945	0.000224628	0.000233705	230.063	0.00121	0.000217332	237.423	0.04335	0.00295	260.216	0.03137	0.00269	306.676	0.01458	0.00228
214.104	0.000232523	0.000233531	230.226	0.00121	0.000217178	237.588	0.04325	0.00295	260.385	0.03146	0.00269	306.851	0.01444	0.00228
214.264	0.000240061	0.000233357	230.389	0.0012	0.000217025	237.752	0.04318	0.00294	260.553	0.03141	0.00269	307.027	0.01438	0.00228
214.423	0.000241509	0.000233184	230.552	0.00119	0.000216871	237.916	0.043	0.00294	260.722	0.03116	0.00268	307.202	0.01436	0.00228
214.583	0.000240891	0.00023301	230.715	0.00118	0.000216718	238.081	0.04288	0.00294	260.89	0.03081	0.00268	307.378	0.01432	0.00228
214.742	0.000245835	0.000232837	230.877	0.00118	0.000216565	238.245	0.04277	0.00294	261.059	0.03049	0.00268	307.553	0.01426	0.00228
214.902	0.000244988	0.000232664	231.041	0.00118	0.000216412	238.41	0.04244	0.00294	261.227	0.03044	0.00268	307.729	0.0142	0.00227
215.062	0.00024061	0.000232491	231.204	0.00116	0.00021626	238.574	0.04212	0.00293	261.396	0.03039	0.00268	307.905	0.01411	0.00227
215.222	0.000234215	0.000232319	231.367	0.00116	0.000216107	238.738	0.04232	0.00293	261.564	0.03031	0.00268	308.081	0.01403	0.00227
215.381	0.00023221	0.000232146	231.53	0.00118	0.000215955	238.903	0.04268	0.00293	261.733	0.03043	0.00267	308.256	0.01407	0.00227
215.541	0.000242002	0.000231974	231.693	0.00119	0.000215803	239.068	0.04246	0.00293	261.902	0.03048	0.00267	308.432	0.01414	0.00227
215.701	0.000239175	0.000231802	231.856	0.00118	0.000215651	239.232	0.042	0.00293	262.071	0.03042	0.00267	308.608	0.0142	0.00227
215.861	0.000229984	0.000231631	232.019	0.00116	0.000215499	239.397	0.04192	0.00292	262.239	0.03059	0.00267	308.784	0.01423	0.00227
216.021	0.000224989	0.000231459	232.183	0.00117	0.000215348	239.562	0.04186	0.00292	262.408	0.0307	0.00267	308.959	0.01416	0.00227
216.181	0.000227582	0.000231288	232.346	0.00116	0.000215196	239.726	0.04163	0.00292	262.577	0.03052	0.00267	309.135	0.01403	0.00226
216.341	0.000235688	0.000231117	232.509	0.00114	0.000215045	239.891	0.0414	0.00292	262.746	0.03046	0.00266	309.311	0.01386	0.00226
216.501	0.000231337	0.000230946	232.672	0.00112	0.000214894	240.056	0.04117	0.00292	262.914	0.0303	0.00266	309.487	0.01377	0.00226
216.661	0.000231859	0.000230775	232.836	0.00109	0.000214744	240.221	0.04128	0.00291	263.083	0.03007	0.00266	309.663	0.01374	0.00226
216.821	0.000237173	0.000230605	232.999	0.00109	0.000214593	240.385	0.04147	0.00291	263.252	0.02996	0.00266	309.839	0.0137	0.00226
216.981	0.000234611	0.000230435	233.163	0.0011	0.000214443	240.55	0.04139	0.00291	263.421	0.02979	0.00266	310.015	0.01375	0.00226
217.141	0.000229743	0.000230265	233.326	0.00111	0.000214292	240.715	0.04124	0.00291	263.59	0.02984	0.00266	310.191	0.01382	0.00226
217.301	0.000229769	0.000230095	233.49	0.00115	0.000214142	240.88	0.04117	0.00291	263.759	0.02979	0.00265	310.367	0.01377	0.00226
217.462	0.000231126	0.000229926	233.653	0.00119	0.000213992	241.045	0.04121	0.0029	263.928	0.0295	0.00265	310.543	0.01371	0.00225
217.622	0.000228428	0.000229756	233.817	0.00123	0.000213843	241.21	0.04135	0.0029	264.097	0.02935	0.00265	310.719	0.0137	0.00225
217.782	0.000229215	0.000229587	233.98	0.00124	0.000213693	241.375	0.04138	0.0029	264.266	0.02938	0.00265	310.895	0.01367	0.00225
217.943	0.000228743	0.000229418	234.144	0.00122	0.000213544	241.54	0.04121	0.0029	264.435	0.02948	0.00265	311.071	0.01365	0.00225
218.103	0.000222974	0.00022925	234.308	0.0012	0.000213395	241.705	0.04111	0.0029	264.605	0.0296	0.00265	311.247	0.01359	0.00225
218.263	0.000223876	0.000229081	234.471	0.00117	0.000213246	241.87	0.04128	0.00289	264.774	0.02956	0.00264	311.424	0.01353	0.00225
218.424	0.000223669	0.000228913	234.635	0.00115	0.000213097	242.035	0.04116	0.00289	264.943	0.02918	0.00264	311.6	0.01349	0.00225
218.584	0.00021307	0.000228745	234.799	0.00113	0.000212948	242.201	0.04067	0.00289	265.112	0.02895	0.00264	311.776	0.01344	0.00225
218.745	0.000211473	0.000228577	234.963	0.00114	0.0002128	242.366	0.04035	0.00289	265.281	0.02859	0.00264	311.952	0.01336	0.00224
218.905	0.000214679	0.000228409	235.126	0.00116	0.000212652	242.531	0.04028	0.00289	265.451	0.02813	0.00264	312.128	0.01331	0.00224
219.066	0.000206762	0.000228242	235.29	0.00117	0.000212503	242.696	0.04028	0.00288	265.62	0.02803	0.00264	312.305	0.0133	0.00224
219.226	0.000202261	0.000228075	235.454	0.00118	0.000212356	242.861	0.04009	0.00288	265.789	0.02833	0.00263	312.481	0.01334	0.00224
219.387	0.000206614	0.000227908	235.618	0.00119	0.000212208	243.027	0.03986	0.00288	265.959	0.02862	0.00263	312.657	0.01341	0.00224
219.548	0.000211217	0.000227741	235.782	0.0012	0.00021206	243.192	0.03964	0.00288	266.128	0.02843	0.00263	312.834	0.01339	0.00224
219.708	0.000216509	0.000227574	235.946	0.00119	0.000211913	243.358	0.03923	0.00288	266.297	0.02832	0.00263	313.01	0.01329	0.00224
219.869	0.000218345	0.000227408	236.11	0.00117	0.000211766	243.523	0.03872	0.00287	266.467	0.02838	0.00263	313.187	0.01323	0.00224
220.03	0.000223546	0.000227242	236.274	0.00116	0.000211619	243.688	0.03849	0.00287	266.636	0.02802	0.00263	313.363	0.01311	0.00223
220.191	0.000227428	0.000227076	236.438	0.00116	0.000211472	243.854	0.03818	0.00287	266.806	0.02761	0.00262	313.539	0.01289	0.00223
220.352	0.000216195	0.00022691	236.602	0.00115	0.000211325	244.019	0.0378	0.00287	266.975	0.02769	0.00262	313.716	0.01281	0.00223
220.512	0.000209874	0.000226745	236.766	0.00113	0.000211179	244.185	0.038	0.00287	267.145	0.02795	0.00262	313.892	0.01286	0.00223
220.673	0.000204463	0.000226579	236.931	0.00113	0.000211032	244.351	0.03848	0.00286	267.314	0.02817	0.00262	314.069	0.01287	0.00223
220.834	0.000197544	0.000226414	237.095	0.00111	0.000210886	244.516	0.03875	0.00286	267.484	0.02812	0.00262	314.245	0.01281	0.00223
220.995	0.000202766	0.000226249	237.259	0.00109	0.00021074	244.682	0.03861	0.00286	267.654	0.02786	0.00262	314.422	0.01273	0.00223
221.156	0.000210667	0.000226084	237.423	0.00108	0.000210594	244.847	0.03812	0.00286	267.823	0.02782	0.00261	314.599	0.01272	0.00223
221.317	0.000208448	0.00022592	237.588	0.00108	0.000210449	245.013	0.0376	0.00286	267.993	0.02784	0.00261	314.775	0.01266	0.00222
221.478	0.000199169	0.000225756	237.752	0.00109	0.000210303	245.179	0.03715	0.00286	268.163	0.02759	0.00261	314.952	0.01259	0.00222
221.64	0.000201008	0.000225592	237.916	0.0011	0.000210158	245.345	0.03719	0.00285	268.333	0.02723	0.00261	315.128	0.01266	0.00222
221.801	0.000205142	0.000225428	238.081	0.0011	0.000210013	245.51	0.03741	0.00285	268.502	0.02704	0.00261	315.305	0.01273	0.00222
221.962	0.000208783	0.000225264	238.245	0.00111	0.000209868	245.676	0.03722	0.00285	268.672	0.02699	0.00261	315.482	0.01273	0.00222
222.123	0.000215621	0.0002251	238.41	0.00113	0.000209723	245.842	0.03677	0.00285	268.842	0.02677	0.0026	315.659	0.0127	0.00222
222.284	0.000218095	0.000224937	238.574	0.00111	0.000209579	246.008	0.0364	0.00285	269.012	0.02649	0.0026	315.835	0.0127	0.00222
222.446	0.000217601	0.000224774	238.738	0.0011	0.000209434	246.174	0.03653	0.00284	269.182	0.02623	0.0026	316.012	0.01272	0.00222
222.607	0.000215266	0.000224611	238.903	0.00109	0.00020929	246.34	0.03676	0.00284	269.352	0.02585	0.0026	316.189	0.01277	0.00221
222.768	0.000210113	0.000224449	239.068	0.00108	0.000209146	246.506	0.03666	0.00284	269.522	0.02585	0.0026	316.366	0.01279	0.00221
222.93	0.000199917	0.000224286	239.232	0.00108	0.000209002	246.672	0.03652	0.00284	269.692	0.02608	0.0026	316.543	0.01278	0.00221
223.091	0.000195989	0.000224124	239.397	0.00111	0.000208858	246.838	0.0365	0.00284	269.862	0.02609	0.00259	316.719	0.01272	0.00221
223.252	0.000201012	0.000223962	239.562	0.00113	0.000208715	247.004	0.0363	0.00283	270.032	0.02619	0.00259	316.896	0.01262	0.00221
223.414	0.000198787	0.0002238	239.726	0.00112	0.000208571	247.17	0.03614	0.00283	270.202	0.02625	0.00259	317.073	0.01262	0.00221
223.575	0.000195047	0.000223638	239.891	0.00113	0.000208428	247.336	0.03636	0.00283	270.372	0.02619	0.00259	317.25	0.01269	0.00221
223.737	0.000204181	0.000223477	240.056	0.00114	0.000208285	247.502	0.03666	0.00283	270.542	0.02608	0.00259	317.427	0.01265	0.00221
223.899	0.000204851	0.000223315	240.221	0.00113	0.000208142	247.668	0.0368	0.00283	270.712	0.02601	0.00259	317.604	0.01252	0.0022
224.06	0.00020401	0.000223154	240.385	0.00111	0.000207999	247.834	0.03663	0.00282	270.882	0.02613	0.00258	317.781	0.01247	0.0022
224.222	0.00020735	0.000222993	240.55	0.00109	0.000207857	248.001	0.0364	0.00282	271.052	0.02607	0.00258	317.958	0.01247	0.0022
224.383	0.000205394	0.000222833	240.715	0.00109	0.000207714	248.167	0.03617	0.00282	271.223	0.02596	0.00258	318.135	0.01241	0.0022
224.545	0.000205875	0.000222672	240.88	0.00109	0.000207572	248.333	0.03607	0.00282	271.393	0.02591	0.00258	318.312	0.01228	0.0022
224.707	0.000201438	0.000222512	241.045	0.0011	0.00020743	248.5	0.03606	0.00282	271.563	0.02563	0.00258	318.489	0.01217	0.0022
224.869	0.000189621	0.000222352	241.21	0.00112	0.000207288	248.666	0.03582	0.00282	271.733	0.02547	0.00258	318.667	0.01205	0.0022
225.031	0.000185164	0.000222192	241.375	0.00111	0.000207147	248.832	0.03573	0.00281	271.904	0.02555	0.00257	318.844	0.01201	0.0022
225.192	0.000197598	0.000222032	241.54	0.0011	0.000207005	248.999	0.03557	0.00281	272.074	0.02543	0.00257	319.021	0.01208	0.00219
225.354	0.00019621	0.000221873	241.705	0.0011	0.000206864	249.165	0.0352	0.00281	272.244	0.02544	0.00257	319.198	0.01216	0.00219
225.516	0.000195983	0.000221714	241.87	0.0011	0.000206722	249.332	0.03499	0.00281	272.415	0.02554	0.00257	319.375	0.01208	0.00219
225.678	0.00021585	0.000221555	242.035	0.00108	0.000206581	249.498	0.03499	0.00281	272.585	0.0254	0.00257	319.553	0.01194	0.00219
225.84	0.000226258	0.000221396	242.201	0.00106	0.000206441	249.665	0.03477	0.0028	272.756	0.02537	0.00257	319.73	0.0119	0.00219
226.002	0.000222876	0.000221237	242.366	0.00105	0.0002063	249.831	0.03455	0.0028	272.926	0.02537	0.00256	319.907	0.01186	0.00219
226.164	0.000213663	0.000221078	242.531	0.00106	0.000206159	249.998	0.03465	0.0028	273.097	0.02535	0.00256	320.084	0.01191	0.00219
226.326	0.000209471	0.00022092	242.696	0.00106	0.000206019	250.165	0.03456	0.0028	273.267	0.02524	0.00256	320.262	0.01198	0.00219
226.488	0.000204505	0.000220762	242.861	0.00107	0.000205879	250.331	0.0346	0.0028	273.438	0.02492	0.00256	320.439	0.01202	0.00218
226.65	0.000202487	0.000220604	243.027	0.00108	0.000205739	250.498	0.03479	0.00279	273.609	0.02479	0.00256	320.616	0.01213	0.00218
226.813	0.000204624	0.000220446	243.192	0.00106	0.000205599	250.665	0.03475	0.00279	273.779	0.02491	0.00256	320.794	0.01216	0.00218
226.975	0.000198326	0.000220289	243.358	0.00105	0.000205459	250.831	0.03455	0.00279	273.95	0.02504	0.00256	320.971	0.01205	0.00218
227.137	0.00019985	0.000220131	243.523	0.00104	0.000205319	250.998	0.03413	0.00279	274.121	0.02501	0.00255	321.149	0.01182	0.00218
227.299	0.000199944	0.000219974	243.688	0.00102	0.00020518	251.165	0.03359	0.00279	274.291	0.02488	0.00255	321.326	0.01167	0.00218
227.462	0.000193257	0.000219817	243.854	0.00101	0.000205041	251.332	0.03329	0.00279	274.462	0.02484	0.00255	321.504	0.01164	0.00218
227.624	0.000193855	0.000219661	244.019	0.00103	0.000204902	251.499	0.03312	0.00278	274.633	0.02508	0.00255	321.681	0.01155	0.00218
227.786	0.000189726	0.000219504	244.185	0.00107	0.000204763	251.666	0.03295	0.00278	274.804	0.02522	0.00255	321.859	0.01152	0.00217
227.949	0.000186004	0.000219348	244.351	0.00109	0.000204624	251.832	0.03287	0.00278	274.974	0.0251	0.00255	322.036	0.01156	0.00217
228.111	0.000193235	0.000219191	244.516	0.00109	0.000204486	251.999	0.03273	0.00278	275.145	0.02486	0.00254	322.214	0.01158	0.00217
228.274	0.000198462	0.000219035	244.682	0.0011	0.000204347	252.166	0.03242	0.00278	275.316	0.02458	0.00254	322.391	0.01161	0.00217
228.436	0.000195953	0.00021888	244.847	0.00111	0.000204209	252.333	0.03212	0.00277	275.487	0.02459	0.00254	322.569	0.0117	0.00217
228.599	0.00018856	0.000218724	245.013	0.0011	0.000204071	252.5	0.03219	0.00277	275.658	0.02462	0.00254	322.747	0.01177	0.00217
228.761	0.000179929	0.000218569	245.179	0.00107	0.000203933	252.668	0.03263	0.00277	275.829	0.02439	0.00254	322.924	0.01178	0.00217
228.924	0.000182959	0.000218413	245.345	0.00105	0.000203795	252.835	0.03294	0.00277	276	0.02435	0.00254	323.102	0.01167	0.00217
229.086	0.00018925	0.000218258	245.51	0.00106	0.000203657	253.002	0.0331	0.00277	276.171	0.02435	0.00253	323.28	0.01152	0.00217
229.249	0.000192339	0.000218103	245.676	0.00107	0.00020352	253.169	0.03331	0.00276	276.342	0.02426	0.00253	323.458	0.0114	0.00216
229.412	0.000190211	0.000217949	245.842	0.00106	0.000203383	253.336	0.03324	0.00276	276.513	0.02431	0.00253	323.635	0.01134	0.00216
229.575	0.000187042	0.000217794	246.008	0.00104	0.000203246	253.503	0.03287	0.00276	276.684	0.02425	0.00253	323.813	0.01136	0.00216
229.737	0.000194539	0.00021764	246.174	0.00101	0.000203109	253.671	0.03257	0.00276	276.855	0.02402	0.00253	323.991	0.01133	0.00216
229.9	0.00019529	0.000217486	246.34	0.00101	0.000202972	253.838	0.03237	0.00276	277.026	0.02395	0.00253	324.169	0.01126	0.00216
230.063	0.000185023	0.000217332	246.506	0.00103	0.000202835	254.005	0.03192	0.00276	277.198	0.02411	0.00253	324.347	0.01124	0.00216
230.226	0.000179588	0.000217178	246.672	0.00105	0.000202699	254.173	0.03171	0.00275	277.369	0.02421	0.00252	324.525	0.01121	0.00216
230.389	0.000181267	0.000217025	246.838	0.00104	0.000202562	254.34	0.03188	0.00275	277.54	0.02415	0.00252	324.702	0.01114	0.00216
230.552	0.000183256	0.000216871	247.004	0.00104	0.000202426	254.507	0.03177	0.00275	277.711	0.02404	0.00252	324.88	0.01108	0.00215
230.715	0.000186349	0.000216718	247.17	0.00106	0.00020229	254.675	0.03149	0.00275	277.883	0.02393	0.00252	325.058	0.01113	0.00215
230.877	0.000183965	0.000216565	247.336	0.00106	0.000202154	254.842	0.03113	0.00275	278.054	0.02391	0.00252	325.236	0.01109	0.00215
231.041	0.00018195	0.000216412	247.502	0.00104	0.000202018	255.01	0.03078	0.00274	278.225	0.02398	0.00252	325.414	0.01087	0.00215
231.204	0.000185993	0.00021626	247.668	0.00102	0.000201883	255.177	0.03062	0.00274	278.397	0.02397	0.00251	325.592	0.01078	0.00215
231.367	0.000191316	0.000216107	247.834	0.00103	0.000201748	255.345	0.03043	0.00274	278.568	0.02366	0.00251	325.77	0.01079	0.00215
231.53	0.000186567	0.000215955	248.001	0.00105	0.000201612	255.512	0.03027	0.00274	278.739	0.02356	0.00251	325.948	0.01082	0.00215
231.693	0.000184359	0.000215803	248.167	0.00106	0.000201477	255.68	0.03016	0.00274	278.911	0.02345	0.00251	326.126	0.01082	0.00215
231.856	0.000186137	0.000215651	248.333	0.00105	0.000201342	255.848	0.0301	0.00274	279.082	0.02323	0.00251	326.305	0.01079	0.00215
232.019	0.000180554	0.000215499	248.5	0.00105	0.000201208	256.015	0.03004	0.00273	279.254	0.02334	0.00251	326.483	0.01076	0.00214
232.183	0.000178825	0.000215348	248.666	0.00104	0.000201073	256.183	0.02987	0.00273	279.425	0.02335	0.00251	326.661	0.01069	0.00214
232.346	0.000177425	0.000215196	248.832	0.00105	0.000200939	256.351	0.02996	0.00273	279.597	0.02318	0.0025	326.839	0.01061	0.00214
232.509	0.000175463	0.000215045	248.999	0.00106	0.000200804	256.518	0.03019	0.00273	279.768	0.02305	0.0025	327.017	0.01059	0.00214
232.672	0.000171909	0.000214894	249.165	0.00105	0.00020067	256.686	0.03035	0.00273	279.94	0.02318	0.0025	327.195	0.01063	0.00214
232.836	0.000169887	0.000214744	249.332	0.00104	0.000200536	256.854	0.03026	0.00273	280.112	0.02331	0.0025	327.374	0.01068	0.00214
232.999	0.000173315	0.000214593	249.498	0.00104	0.000200402	257.022	0.0299	0.00272	280.283	0.02338	0.0025	327.552	0.0107	0.00214
233.163	0.000173251	0.000214443	249.665	0.00104	0.000200269	257.19	0.02975	0.00272	280.455	0.02338	0.0025	327.73	0.01074	0.00214
233.326	0.000176062	0.000214292	249.831	0.00104	0.000200135	257.358	0.0296	0.00272	280.627	0.0234	0.00249	327.909	0.01074	0.00213
233.49	0.000178463	0.000214142	249.998	0.00104	0.000200002	257.526	0.0295	0.00272	280.798	0.02341	0.00249	328.087	0.01067	0.00213
233.653	0.000173294	0.000213992	250.165	0.00103	0.000199868	257.693	0.02982	0.00272	280.97	0.02335	0.00249	328.265	0.01058	0.00213
233.817	0.00017193	0.000213843	250.331	0.000999603	0.000199735	257.861	0.03024	0.00271	281.142	0.02335	0.00249	328.444	0.01054	0.00213
233.98	0.000172915	0.000213693	250.498	0.000974699	0.000199602	258.029	0.03024	0.00271	281.314	0.0231	0.00249	328.622	0.01053	0.00213
234.144	0.000181926	0.000213544	250.665	0.000973591	0.00019947	258.198	0.02993	0.00271	281.486	0.02271	0.00249	328.8	0.0104	0.00213
234.308	0.000198945	0.000213395	250.831	0.000981016	0.000199337	258.366	0.02962	0.00271	281.658	0.02255	0.00249	328.979	0.01029	0.00213
234.471	0.000204326	0.000213246	250.998	0.000991531	0.000199205	258.534	0.02928	0.00271	281.829	0.02255	0.00248	329.157	0.01025	0.00213
234.635	0.00019136	0.000213097	251.165	0.000998008	0.000199072	258.702	0.02926	0.00271	282.001	0.02243	0.00248	329.336	0.01021	0.00213
234.799	0.000180802	0.000212948	251.332	0.000989123	0.00019894	258.87	0.02927	0.0027	282.173	0.02228	0.00248	329.514	0.01016	0.00212
234.963	0.000179146	0.0002128	251.499	0.000974633	0.000198808	259.038	0.02908	0.0027	282.345	0.02231	0.00248	329.693	0.01014	0.00212
235.126	0.000174337	0.000212652	251.666	0.000962347	0.000198676	259.206	0.02902	0.0027	282.517	0.02218	0.00248	329.871	0.01012	0.00212
235.29	0.000170909	0.000212503	251.832	0.000961122	0.000198545	259.375	0.02893	0.0027	282.689	0.02205	0.00248	330.05	0.01016	0.00212
235.454	0.000177792	0.000212356	251.999	0.000959929	0.000198413	259.543	0.02884	0.0027	282.861	0.02186	0.00247	330.229	0.01029	0.00212
235.618	0.000186448	0.000212208	252.166	0.000971717	0.000198282	259.711	0.02879	0.0027	283.034	0.02152	0.00247	330.407	0.01036	0.00212
235.782	0.000188956	0.00021206	252.333	0.000993959	0.000198151	259.88	0.02867	0.00269	283.206	0.02141	0.00247	330.586	0.01041	0.00212
235.946	0.000193725	0.000211913	252.5	0.000984372	0.000198019	260.048	0.02861	0.00269	283.378	0.02139	0.00247	330.764	0.01049	0.00212
236.11	0.000194286	0.000211766	252.668	0.000966463	0.000197888	260.216	0.02844	0.00269	283.55	0.02116	0.00247	330.943	0.01052	0.00212
236.274	0.000189066	0.000211619	252.835	0.000968444	0.000197758	260.385	0.02829	0.00269	283.722	0.02096	0.00247	331.122	0.01056	0.00211
236.438	0.000182283	0.000211472	253.002	0.000979628	0.000197627	260.553	0.02815	0.00269	283.894	0.02097	0.00247	331.301	0.01054	0.00211
236.602	0.00018162	0.000211325	253.169	0.000985353	0.000197497	260.722	0.02769	0.00268	284.067	0.0208	0.00246	331.479	0.01042	0.00211
236.766	0.000184362	0.000211179	253.336	0.000995017	0.000197366	260.89	0.02736	0.00268	284.239	0.02057	0.00246	331.658	0.01034	0.00211
236.931	0.000181007	0.000211032	253.503	0.00101	0.000197236	261.059	0.02734	0.00268	284.411	0.02058	0.00246	331.837	0.01031	0.00211
237.095	0.000171858	0.000210886	253.671	0.001	0.000197106	261.227	0.02738	0.00268	284.583	0.02087	0.00246	332.016	0.01031	0.00211
237.259	0.00016657	0.00021074	253.838	0.000992485	0.000196976	261.396	0.02734	0.00268	284.756	0.02102	0.00246	332.195	0.0103	0.00211
237.423	0.000174658	0.000210594	254.005	0.000972442	0.000196846	261.564	0.02732	0.00268	284.928	0.02106	0.00246	332.373	0.01029	0.00211
237.588	0.000173597	0.000210449	254.173	0.000952282	0.000196717	261.733	0.02731	0.00267	285.101	0.02136	0.00246	332.552	0.01025	0.0021
237.752	0.000164832	0.000210303	254.34	0.000953306	0.000196587	261.902	0.02716	0.00267	285.273	0.02154	0.00245	332.731	0.01015	0.0021
237.916	0.00016545	0.000210158	254.507	0.000956201	0.000196458	262.071	0.02696	0.00267	285.445	0.02157	0.00245	332.91	0.01003	0.0021
238.081	0.000168215	0.000210013	254.675	0.000963234	0.000196329	262.239	0.02714	0.00267	285.618	0.02168	0.00245	333.089	0.00999	0.0021
238.245	0.000173656	0.000209868	254.842	0.000969462	0.0001962	262.408	0.02772	0.00267	285.79	0.02164	0.00245	333.268	0.01016	0.0021
238.41	0.000178063	0.000209723	255.01	0.000960189	0.000196071	262.577	0.02785	0.00267	285.963	0.0214	0.00245	333.447	0.01031	0.0021
238.574	0.000177004	0.000209579	255.177	0.000951412	0.000195942	262.746	0.02754	0.00266	286.136	0.02119	0.00245	333.626	0.01026	0.0021
238.738	0.000177077	0.000209434	255.345	0.000957836	0.000195814	262.914	0.02734	0.00266	286.308	0.02112	0.00244	333.805	0.01023	0.0021
238.903	0.000178206	0.00020929	255.512	0.000957362	0.000195685	263.083	0.02713	0.00266	286.481	0.02109	0.00244	333.984	0.01017	0.0021
239.068	0.000177517	0.000209146	255.68	0.00093789	0.000195557	263.252	0.02698	0.00266	286.653	0.0209	0.00244	334.163	0.00992	0.00209
239.232	0.000172176	0.000209002	255.848	0.000929677	0.000195429	263.421	0.02689	0.00266	286.826	0.02095	0.00244	334.342	0.00969	0.00209
239.397	0.000168867	0.000208858	256.015	0.000935985	0.000195301	263.59	0.02656	0.00266	286.999	0.02117	0.00244	334.521	0.00957	0.00209
239.562	0.000169839	0.000208715	256.183	0.000939458	0.000195173	263.759	0.02629	0.00265	287.171	0.02095	0.00244	334.701	0.00952	0.00209
239.726	0.000162223	0.000208571	256.351	0.000947036	0.000195045	263.928	0.02631	0.00265	287.344	0.02056	0.00244	334.88	0.00958	0.00209
239.891	0.00015766	0.000208428	256.518	0.000949589	0.000194918	264.097	0.02635	0.00265	287.517	0.02034	0.00243	335.059	0.00964	0.00209
240.056	0.000162405	0.000208285	256.686	0.00094206	0.00019479	264.266	0.02616	0.00265	287.69	0.0202	0.00243	335.238	0.00967	0.00209
240.221	0.000161673	0.000208142	256.854	0.000938401	0.000194663	264.435	0.02613	0.00265	287.863	0.02028	0.00243	335.417	0.00977	0.00209
240.385	0.00016378	0.000207999	257.022	0.000941227	0.000194536	264.605	0.02626	0.00265	288.035	0.02038	0.00243	335.597	0.00986	0.00209
240.55	0.000165671	0.000207857	257.19	0.000945854	0.000194409	264.774	0.02599	0.00264	288.208	0.0204	0.00243	335.776	0.00983	0.00208
240.715	0.000166683	0.000207714	257.358	0.000925878	0.000194282	264.943	0.02578	0.00264	288.381	0.02042	0.00243	335.955	0.00977	0.00208
240.88	0.000169573	0.000207572	257.526	0.000884129	0.000194155	265.112	0.0259	0.00264	288.554	0.02039	0.00243	336.135	0.0097	0.00208
241.045	0.000170801	0.00020743	257.693	0.000860531	0.000194029	265.281	0.02611	0.00264	288.727	0.02051	0.00242	336.314	0.00962	0.00208
241.21	0.000170403	0.000207288	257.861	0.000865072	0.000193903	265.451	0.02608	0.00264	288.9	0.02051	0.00242	336.493	0.00959	0.00208
241.375	0.000168947	0.000207147	258.029	0.000873838	0.000193776	265.62	0.02591	0.00264	289.073	0.02037	0.00242	336.673	0.0096	0.00208
241.54	0.00016751	0.000207005	258.198	0.000888296	0.00019365	265.789	0.02579	0.00263	289.246	0.02023	0.00242	336.852	0.00959	0.00208
241.705	0.000164366	0.000206864	258.366	0.000913363	0.000193524	265.959	0.02566	0.00263	289.419	0.02002	0.00242	337.031	0.00946	0.00208
241.87	0.000159732	0.000206722	258.534	0.000926446	0.000193398	266.128	0.02532	0.00263	289.592	0.01998	0.00242	337.211	0.00935	0.00208
242.035	0.000163079	0.000206581	258.702	0.000929158	0.000193273	266.297	0.02494	0.00263	289.765	0.02012	0.00242	337.39	0.00936	0.00207
242.201	0.000165324	0.000206441	258.87	0.000929485	0.000193147	266.467	0.02483	0.00263	289.938	0.02017	0.00241	337.57	0.00945	0.00207
242.366	0.000159766	0.0002063	259.038	0.000923121	0.000193022	266.636	0.02469	0.00263	290.111	0.02004	0.00241	337.749	0.0095	0.00207
242.531	0.000155637	0.000206159	259.206	0.000916217	0.000192896	266.806	0.0245	0.00262	290.285	0.0199	0.00241	337.929	0.00953	0.00207
242.696	0.000151997	0.000206019	259.375	0.000901692	0.000192771	266.975	0.02457	0.00262	290.458	0.01982	0.00241	338.109	0.0095	0.00207
242.861	0.000150339	0.000205879	259.543	0.000881199	0.000192646	267.145	0.02464	0.00262	290.631	0.01962	0.00241	338.288	0.00945	0.00207
243.027	0.000147835	0.000205739	259.711	0.000878018	0.000192522	267.314	0.02464	0.00262	290.804	0.01935	0.00241	338.468	0.00945	0.00207
243.192	0.00014861	0.000205599	259.88	0.000886727	0.000192397	267.484	0.02515	0.00262	290.978	0.01918	0.00241	338.647	0.0094	0.00207
243.358	0.00015298	0.000205459	260.048	0.000905297	0.000192272	267.654	0.02563	0.00262	291.151	0.01907	0.0024	338.827	0.00938	0.00207
243.523	0.000152065	0.000205319	260.216	0.000911161	0.000192148	267.823	0.0255	0.00261	291.324	0.01907	0.0024	339.007	0.00931	0.00206
243.688	0.000150229	0.00020518	260.385	0.000879633	0.000192024	267.993	0.02532	0.00261	291.498	0.01915	0.0024	339.186	0.00915	0.00206
243.854	0.000151457	0.000205041	260.553	0.000862699	0.000191899	268.163	0.02538	0.00261	291.671	0.01914	0.0024	339.366	0.0091	0.00206
244.019	0.000150404	0.000204902	260.722	0.000869255	0.000191775	268.333	0.02516	0.00261	291.844	0.01909	0.0024	339.546	0.00915	0.00206
244.185	0.000149962	0.000204763	260.89	0.000866603	0.000191652	268.502	0.02499	0.00261	292.018	0.01905	0.0024	339.726	0.00917	0.00206
244.351	0.000152488	0.000204624	261.059	0.000865956	0.000191528	268.672	0.02503	0.00261	292.191	0.01891	0.0024	339.905	0.00917	0.00206
244.516	0.000156333	0.000204486	261.227	0.000868391	0.000191404	268.842	0.02479	0.0026	292.365	0.01875	0.00239	340.085	0.00915	0.00206
244.682	0.000157189	0.000204347	261.396	0.000865546	0.000191281	269.012	0.02439	0.0026	292.538	0.01876	0.00239	340.265	0.00912	0.00206
244.847	0.000158243	0.000204209	261.564	0.000880441	0.000191157	269.182	0.02405	0.0026	292.712	0.01887	0.00239	340.445	0.00912	0.00206
245.013	0.000160753	0.000204071	261.733	0.000898885	0.000191034	269.352	0.02379	0.0026	292.885	0.01911	0.00239	340.625	0.00912	0.00206
245.179	0.000155193	0.000203933	261.902	0.000897778	0.000190911	269.522	0.02381	0.0026	293.059	0.01904	0.00239	340.804	0.0091	0.00205
245.345	0.000149653	0.000203795	262.071	0.000899953	0.000190788	269.692	0.02392	0.0026	293.233	0.01876	0.00239	340.984	0.00908	0.00205
245.51	0.00014846	0.000203657	262.239	0.00090587	0.000190666	269.862	0.02381	0.00259	293.406	0.0187	0.00239	341.164	0.009	0.00205
245.676	0.000146973	0.00020352	262.408	0.000889476	0.000190543	270.032	0.02349	0.00259	293.58	0.01875	0.00238	341.344	0.00892	0.00205
245.842	0.000146725	0.000203383	262.577	0.000861035	0.00019042	270.202	0.02316	0.00259	293.754	0.0187	0.00238	341.524	0.00891	0.00205
246.008	0.000148054	0.000203246	262.746	0.000835323	0.000190298	270.372	0.02315	0.00259	293.927	0.0186	0.00238	341.704	0.0089	0.00205
246.174	0.000151866	0.000203109	262.914	0.000828298	0.000190176	270.542	0.02334	0.00259	294.101	0.01873	0.00238	341.884	0.00884	0.00205
246.34	0.000158242	0.000202972	263.083	0.000853446	0.000190054	270.712	0.0236	0.00259	294.275	0.01851	0.00238	342.064	0.00882	0.00205
246.506	0.000159888	0.000202835	263.252	0.00087887	0.000189932	270.882	0.02357	0.00258	294.449	0.01826	0.00238	342.244	0.0088	0.00205
246.672	0.000156882	0.000202699	263.421	0.000893137	0.00018981	271.052	0.02323	0.00258	294.622	0.01828	0.00238	342.424	0.00876	0.00204
246.838	0.000156065	0.000202562	263.59	0.000902693	0.000189688	271.223	0.02293	0.00258	294.796	0.01812	0.00237	342.604	0.00868	0.00204
247.004	0.000157693	0.000202426	263.759	0.000900115	0.000189567	271.393	0.02294	0.00258	294.97	0.01806	0.00237	342.785	0.00869	0.00204
247.17	0.00015861	0.00020229	263.928	0.000884467	0.000189445	271.563	0.02309	0.00258	295.144	0.01797	0.00237	342.965	0.0087	0.00204
247.336	0.000154694	0.000202154	264.097	0.000867384	0.000189324	271.733	0.02312	0.00258	295.318	0.01793	0.00237	343.145	0.00862	0.00204
247.502	0.000153797	0.000202018	264.266	0.000849713	0.000189203	271.904	0.02339	0.00257	295.492	0.01791	0.00237	343.325	0.00855	0.00204
247.668	0.000154537	0.000201883	264.435	0.00084171	0.000189082	272.074	0.02358	0.00257	295.666	0.01784	0.00237	343.505	0.0085	0.00204
247.834	0.000147122	0.000201748	264.605	0.000851888	0.000188961	272.244	0.02334	0.00257	295.84	0.01802	0.00237	343.685	0.00844	0.00204
248.001	0.000143223	0.000201612	264.774	0.000856842	0.000188841	272.415	0.02312	0.00257	296.014	0.01825	0.00236	343.866	0.00835	0.00204
248.167	0.000140306	0.000201477	264.943	0.000854756	0.00018872	272.585	0.02292	0.00257	296.188	0.01827	0.00236	344.046	0.00827	0.00203
248.333	0.000137786	0.000201342	265.112	0.000852242	0.000188599	272.756	0.02279	0.00257	296.362	0.01829	0.00236	344.226	0.00827	0.00203
248.5	0.000138444	0.000201208	265.281	0.000852748	0.000188479	272.926	0.02276	0.00256	296.536	0.01827	0.00236	344.407	0.00823	0.00203
248.666	0.000134399	0.000201073	265.451	0.000852362	0.000188359	273.097	0.02271	0.00256	296.71	0.018	0.00236	344.587	0.00815	0.00203
248.832	0.000133655	0.000200939	265.62	0.000851319	0.000188239	273.267	0.0229	0.00256	296.884	0.01768	0.00236	344.767	0.00809	0.00203
248.999	0.000136705	0.000200804	265.789	0.000858024	0.000188119	273.438	0.02315	0.00256	297.058	0.01748	0.00236	344.948	0.00808	0.00203
249.165	0.000139559	0.00020067	265.959	0.000852638	0.000187999	273.609	0.0231	0.00256	297.233	0.01733	0.00236	345.128	0.0081	0.00203
249.332	0.000134838	0.000200536	266.128	0.00084555	0.00018788	273.779	0.02283	0.00256	297.407	0.01734	0.00235	345.308	0.0081	0.00203
249.498	0.000129761	0.000200402	266.297	0.000851288	0.00018776	273.95	0.02255	0.00256	297.581	0.01737	0.00235	345.489	0.00817	0.00203
249.665	0.000134891	0.000200269	266.467	0.000839073	0.000187641	274.121	0.02227	0.00255	297.755	0.01718	0.00235	345.669	0.00824	0.00203
249.831	0.000138676	0.000200135	266.636	0.000819646	0.000187521	274.291	0.02195	0.00255	297.93	0.01711	0.00235	345.85	0.00825	0.00202
249.998	0.000141177	0.000200002	266.806	0.000811574	0.000187402	274.462	0.02179	0.00255	298.104	0.01727	0.00235	346.03	0.00816	0.00202
250.165	0.00013948	0.000199868	266.975	0.000808737	0.000187283	274.633	0.02193	0.00255	298.278	0.0175	0.00235	346.211	0.00811	0.00202
250.331	0.000135845	0.000199735	267.145	0.000820139	0.000187164	274.804	0.02193	0.00255	298.453	0.01756	0.00235	346.391	0.00812	0.00202
250.498	0.000132286	0.000199602	267.314	0.000827505	0.000187046	274.974	0.02188	0.00255	298.627	0.01752	0.00234	346.572	0.00813	0.00202
250.665	0.000124983	0.00019947	267.484	0.000818496	0.000186927	275.145	0.02191	0.00254	298.801	0.01741	0.00234	346.752	0.00814	0.00202
250.831	0.000126692	0.000199337	267.654	0.000814727	0.000186809	275.316	0.02192	0.00254	298.976	0.01735	0.00234	346.933	0.00807	0.00202
250.998	0.000129172	0.000199205	267.823	0.000816118	0.00018669	275.487	0.02191	0.00254	299.15	0.01722	0.00234	347.114	0.00808	0.00202
251.165	0.000129039	0.000199072	267.993	0.000806752	0.000186572	275.658	0.02187	0.00254	299.325	0.01713	0.00234	347.294	0.00806	0.00202
251.332	0.000135466	0.00019894	268.163	0.000805076	0.000186454	275.829	0.02171	0.00254	299.499	0.01727	0.00234	347.475	0.00799	0.00201
251.499	0.000138921	0.000198808	268.333	0.000816451	0.000186336	276	0.02149	0.00254	299.674	0.01738	0.00234	347.656	0.00793	0.00201
251.666	0.000140654	0.000198676	268.502	0.000824954	0.000186218	276.171	0.02149	0.00253	299.848	0.01744	0.00233	347.836	0.00793	0.00201
251.832	0.000145044	0.000198545	268.672	0.000820711	0.0001861	276.342	0.02133	0.00253	300.023	0.01742	0.00233	348.017	0.00794	0.00201
251.999	0.000144634	0.000198413	268.842	0.000815227	0.000185983	276.513	0.02115	0.00253	300.198	0.01742	0.00233	348.198	0.00794	0.00201
252.166	0.000136685	0.000198282	269.012	0.000812458	0.000185865	276.684	0.02122	0.00253	300.372	0.01755	0.00233	348.379	0.008	0.00201
252.333	0.000127702	0.000198151	269.182	0.000794757	0.000185748	276.855	0.02117	0.00253	300.547	0.01756	0.00233	348.559	0.00802	0.00201
252.5	0.00013136	0.000198019	269.352	0.000771412	0.000185631	277.026	0.0211	0.00253	300.722	0.0174	0.00233	348.74	0.00801	0.00201
252.668	0.00013456	0.000197888	269.522	0.000760002	0.000185514	277.198	0.02091	0.00253	300.896	0.01731	0.00233	348.921	0.00796	0.00201
252.835	0.000125967	0.000197758	269.692	0.000765861	0.000185397	277.369	0.02084	0.00252	301.071	0.01716	0.00233	349.102	0.0079	0.00201
253.002	0.000119319	0.000197627	269.862	0.000774872	0.00018528	277.54	0.0209	0.00252	301.246	0.017	0.00232	349.283	0.0079	0.002
253.169	0.000121607	0.000197497	270.032	0.000789376	0.000185164	277.711	0.02096	0.00252	301.421	0.01682	0.00232	349.464	0.00793	0.002
253.336	0.000130173	0.000197366	270.202	0.000795161	0.000185047	277.883	0.02104	0.00252	301.595	0.0166	0.00232	349.645	0.00797	0.002
253.503	0.000131468	0.000197236	270.372	0.000789622	0.000184931	278.054	0.02117	0.00252	301.77	0.01642	0.00232	349.825	0.00794	0.002
253.671	0.000123662	0.000197106	270.542	0.00079923	0.000184814	278.225	0.02135	0.00252	301.945	0.01636	0.00232	350.006	0.00789	0.002
253.838	0.000118061	0.000196976	270.712	0.000800852	0.000184698	278.397	0.02138	0.00251	302.12	0.01643	0.00232	350.187	0.00785	0.002
254.005	0.000117885	0.000196846	270.882	0.000787675	0.000184582	278.568	0.02126	0.00251	302.295	0.01657	0.00232	350.368	0.00787	0.002
254.173	0.000120492	0.000196717	271.052	0.000781001	0.000184466	278.739	0.02112	0.00251	302.47	0.01666	0.00231	350.549	0.00791	0.002
254.34	0.000116516	0.000196587	271.223	0.000774517	0.00018435	278.911	0.02097	0.00251	302.645	0.0166	0.00231	350.73	0.00789	0.002
254.507	0.000112023	0.000196458	271.393	0.000754583	0.000184235	279.082	0.02073	0.00251	302.82	0.01668	0.00231	350.912	0.00785	0.00199
254.675	0.000115726	0.000196329	271.563	0.000743223	0.000184119	279.254	0.02056	0.00251	302.995	0.01666	0.00231	351.093	0.00782	0.00199
254.842	0.000117419	0.0001962	271.733	0.000746476	0.000184004	279.425	0.02041	0.00251	303.17	0.01653	0.00231	351.274	0.00783	0.00199
255.01	0.000119532	0.000196071	271.904	0.000755387	0.000183889	279.597	0.02024	0.0025	303.345	0.01651	0.00231	351.455	0.00785	0.00199
255.177	0.000127618	0.000195942	272.074	0.000775066	0.000183773	279.768	0.02	0.0025	303.52	0.01632	0.00231	351.636	0.00786	0.00199
255.345	0.000133635	0.000195814	272.244	0.000787962	0.000183658	279.94	0.01986	0.0025	303.695	0.01623	0.0023	351.817	0.0079	0.00199
255.512	0.0001285	0.000195685	272.415	0.000788064	0.000183544	280.112	0.02013	0.0025	303.87	0.01613	0.0023	351.998	0.00789	0.00199
255.68	0.000122331	0.000195557	272.585	0.000776342	0.000183429	280.283	0.02011	0.0025	304.045	0.01606	0.0023	352.179	0.0078	0.00199
255.848	0.000126379	0.000195429	272.756	0.000752593	0.000183314	280.455	0.01959	0.0025	304.22	0.01619	0.0023	352.361	0.0078	0.00199
256.015	0.000134833	0.000195301	272.926	0.000722512	0.0001832	280.627	0.01941	0.00249	304.396	0.01622	0.0023	352.542	0.00779	0.00199
256.183	0.000138445	0.000195173	273.097	0.000701559	0.000183085	280.798	0.01972	0.00249	304.571	0.01609	0.0023	352.723	0.00774	0.00198
256.351	0.000134643	0.000195045	273.267	0.000691336	0.000182971	280.97	0.02005	0.00249	304.746	0.01597	0.0023	352.904	0.00767	0.00198
256.518	0.000132855	0.000194918	273.438	0.000687399	0.000182857	281.142	0.02014	0.00249	304.921	0.01597	0.0023	353.086	0.00759	0.00198
256.686	0.000135073	0.00019479	273.609	0.000693775	0.000182743	281.314	0.02026	0.00249	305.097	0.01592	0.00229	353.267	0.00757	0.00198
256.854	0.00013464	0.000194663	273.779	0.000705076	0.000182629	281.486	0.02042	0.00249	305.272	0.01575	0.00229	353.448	0.00763	0.00198
257.022	0.0001285	0.000194536	273.95	0.000716536	0.000182515	281.658	0.02034	0.00249	305.447	0.01564	0.00229	353.63	0.00765	0.00198
257.19	0.000123776	0.000194409	274.121	0.000724092	0.000182402	281.829	0.01995	0.00248	305.623	0.01561	0.00229	353.811	0.00764	0.00198
257.358	0.000119008	0.000194282	274.291	0.000720976	0.000182288	282.001	0.01974	0.00248	305.798	0.01561	0.00229	353.993	0.00757	0.00198
257.526	0.00011472	0.000194155	274.462	0.000724393	0.000182175	282.173	0.01976	0.00248	305.974	0.01555	0.00229	354.174	0.00742	0.00198
257.693	0.000116139	0.000194029	274.633	0.000737859	0.000182061	282.345	0.0196	0.00248	306.149	0.0154	0.00229	354.355	0.0074	0.00198
257.861	0.000114523	0.000193903	274.804	0.000730909	0.000181948	282.517	0.01949	0.00248	306.325	0.01545	0.00229	354.537	0.00739	0.00197
258.029	0.000116643	0.000193776	274.974	0.000735739	0.000181835	282.689	0.0194	0.00248	306.5	0.01542	0.00228	354.718	0.00728	0.00197
258.198	0.000121978	0.00019365	275.145	0.000755396	0.000181722	282.861	0.01919	0.00247	306.676	0.01523	0.00228	354.9	0.0073	0.00197
258.366	0.000120921	0.000193524	275.316	0.000754082	0.000181609	283.034	0.01902	0.00247	306.851	0.01529	0.00228	355.081	0.0074	0.00197
258.534	0.000119425	0.000193398	275.487	0.000750343	0.000181497	283.206	0.01898	0.00247	307.027	0.01557	0.00228	355.263	0.00744	0.00197
258.702	0.000123026	0.000193273	275.658	0.00073869	0.000181384	283.378	0.01912	0.00247	307.202	0.01558	0.00228	355.445	0.00746	0.00197
258.87	0.000129307	0.000193147	275.829	0.000728409	0.000181272	283.55	0.0192	0.00247	307.378	0.01539	0.00228	355.626	0.00746	0.00197
259.038	0.000134429	0.000193022	276	0.000733788	0.000181159	283.722	0.0191	0.00247	307.553	0.01538	0.00228	355.808	0.00745	0.00197
259.206	0.000132474	0.000192896	276.171	0.000730431	0.000181047	283.894	0.01893	0.00247	307.729	0.01544	0.00227	355.989	0.00746	0.00197
259.375	0.000129499	0.000192771	276.342	0.000722648	0.000180935	284.067	0.01882	0.00246	307.905	0.01537	0.00227	356.171	0.00739	0.00197
259.543	0.000129963	0.000192646	276.513	0.000715018	0.000180823	284.239	0.01865	0.00246	308.081	0.01532	0.00227	356.353	0.00725	0.00196
259.711	0.000125344	0.000192522	276.684	0.000714363	0.000180711	284.411	0.01862	0.00246	308.256	0.01527	0.00227	356.534	0.00723	0.00196
259.88	0.000120925	0.000192397	276.855	0.000716489	0.0001806	284.583	0.01866	0.00246	308.432	0.01506	0.00227	356.716	0.00732	0.00196
260.048	0.000120928	0.000192272	277.026	0.00071454	0.000180488	284.756	0.0186	0.00246	308.608	0.01479	0.00227	356.898	0.00737	0.00196
260.216	0.000115323	0.000192148	277.198	0.000707803	0.000180377	284.928	0.0186	0.00246	308.784	0.01468	0.00227	357.08	0.0075	0.00196
260.385	0.000114306	0.000192024	277.369	0.000706951	0.000180265	285.101	0.01849	0.00246	308.959	0.01484	0.00227	357.261	0.00759	0.00196
260.553	0.000121337	0.000191899	277.54	0.000714608	0.000180154	285.273	0.01849	0.00245	309.135	0.01497	0.00226	357.443	0.00754	0.00196
260.722	0.000126227	0.000191775	277.711	0.000710419	0.000180043	285.445	0.01861	0.00245	309.311	0.01498	0.00226	357.625	0.00744	0.00196
260.89	0.000119837	0.000191652	277.883	0.000702658	0.000179932	285.618	0.0185	0.00245	309.487	0.015	0.00226	357.807	0.0073	0.00196
261.059	0.000110622	0.000191528	278.054	0.000700546	0.000179821	285.79	0.01839	0.00245	309.663	0.01492	0.00226	357.989	0.00715	0.00196
261.227	0.000111164	0.000191404	278.225	0.000703223	0.000179711	285.963	0.01831	0.00245	309.839	0.01486	0.00226	358.171	0.00709	0.00195
261.396	0.000111826	0.000191281	278.397	0.000710456	0.0001796	286.136	0.01824	0.00245	310.015	0.01488	0.00226	358.352	0.00709	0.00195
261.564	0.000114174	0.000191157	278.568	0.000712544	0.000179489	286.308	0.01842	0.00244	310.191	0.01479	0.00226	358.534	0.00707	0.00195
261.733	0.000112429	0.000191034	278.739	0.000701397	0.000179379	286.481	0.01849	0.00244	310.367	0.0146	0.00226	358.716	0.00705	0.00195
261.902	0.000112973	0.000190911	278.911	0.000686319	0.000179269	286.653	0.01824	0.00244	310.543	0.01455	0.00225	358.898	0.00703	0.00195
262.071	0.000114959	0.000190788	279.082	0.000682317	0.000179159	286.826	0.01799	0.00244	310.719	0.01445	0.00225	359.08	0.00709	0.00195
262.239	0.000113516	0.000190666	279.254	0.000700282	0.000179049	286.999	0.01783	0.00244	310.895	0.01429	0.00225	359.262	0.00713	0.00195
262.408	0.000110024	0.000190543	279.425	0.000727409	0.000178939	287.171	0.01773	0.00244	311.071	0.01425	0.00225	359.444	0.00711	0.00195
262.577	0.000108138	0.00019042	279.597	0.000741493	0.000178829	287.344	0.01778	0.00244	311.247	0.01428	0.00225	359.626	0.00708	0.00195
262.746	0.000109885	0.000190298	279.768	0.000741978	0.000178719	287.517	0.01782	0.00243	311.424	0.0143	0.00225	359.808	0.00704	0.00195
262.914	0.000107957	0.000190176	279.94	0.000740812	0.00017861	287.69	0.01778	0.00243	311.6	0.01423	0.00225	359.99	0.00705	0.00194
263.083	0.000113381	0.000190054	280.112	0.0007304	0.0001785	287.863	0.01775	0.00243	311.776	0.01418	0.00225	360.172	0.00704	0.00194
263.252	0.000113561	0.000189932	280.283	0.000705271	0.000178391	288.035	0.01775	0.00243	311.952	0.01407	0.00224	360.355	0.00698	0.00194
263.421	0.000109746	0.00018981	280.455	0.000685684	0.000178282	288.208	0.01765	0.00243	312.128	0.01392	0.00224	360.537	0.00692	0.00194
263.59	0.000109323	0.000189688	280.627	0.000680139	0.000178173	288.381	0.01744	0.00243	312.305	0.01389	0.00224	360.719	0.00686	0.00194
263.759	0.000104037	0.000189567	280.798	0.000676047	0.000178064	288.554	0.01732	0.00243	312.481	0.01394	0.00224	360.901	0.00679	0.00194
263.928	0.000104057	0.000189445	280.97	0.000674908	0.000177955	288.727	0.01718	0.00242	312.657	0.01392	0.00224	361.083	0.00673	0.00194
264.097	0.0001013	0.000189324	281.142	0.000677901	0.000177846	288.9	0.01705	0.00242	312.834	0.0139	0.00224	361.265	0.00667	0.00194
264.266	0.000100214	0.000189203	281.314	0.000680108	0.000177737	289.073	0.01702	0.00242	313.01	0.01391	0.00224	361.448	0.00662	0.00194
264.435	0.000104235	0.000189082	281.486	0.000693308	0.000177629	289.246	0.01694	0.00242	313.187	0.01401	0.00224	361.63	0.00662	0.00194
264.605	0.00010522	0.000188961	281.658	0.000706035	0.000177521	289.419	0.01692	0.00242	313.363	0.01404	0.00223	361.812	0.00666	0.00193
264.774	0.000108318	0.000188841	281.829	0.000709864	0.000177412	289.592	0.01709	0.00242	313.539	0.01388	0.00223	361.994	0.00671	0.00193
264.943	0.000105902	0.00018872	282.001	0.000717517	0.000177304	289.765	0.01717	0.00242	313.716	0.01378	0.00223	362.177	0.00673	0.00193
265.112	0.000102078	0.000188599	282.173	0.00072742	0.000177196	289.938	0.01696	0.00241	313.892	0.01375	0.00223	362.359	0.0067	0.00193
265.281	0.000103486	0.000188479	282.345	0.000736694	0.000177088	290.111	0.01673	0.00241	314.069	0.01379	0.00223	362.541	0.00667	0.00193
265.451	0.000106143	0.000188359	282.517	0.000736665	0.00017698	290.285	0.01667	0.00241	314.245	0.01372	0.00223	362.724	0.00669	0.00193
265.62	0.000105255	0.000188239	282.689	0.000731155	0.000176873	290.458	0.01662	0.00241	314.422	0.0137	0.00223	362.906	0.00674	0.00193
265.789	0.000108177	0.000188119	282.861	0.000726629	0.000176765	290.631	0.01649	0.00241	314.599	0.01354	0.00223	363.089	0.0068	0.00193
265.959	0.000105071	0.000187999	283.034	0.000730901	0.000176658	290.804	0.01635	0.00241	314.775	0.01336	0.00222	363.271	0.00673	0.00193
266.128	9.40487e-05	0.00018788	283.206	0.00073817	0.00017655	290.978	0.01627	0.00241	314.952	0.01341	0.00222	363.454	0.00667	0.00193
266.297	9.33814e-05	0.00018776	283.378	0.000738498	0.000176443	291.151	0.01624	0.0024	315.128	0.01357	0.00222	363.636	0.00672	0.00193
266.467	9.50917e-05	0.000187641	283.55	0.000732824	0.000176336	291.324	0.01613	0.0024	315.305	0.01382	0.00222	363.818	0.00675	0.00192
266.636	9.93239e-05	0.000187521	283.722	0.000721227	0.000176229	291.498	0.01611	0.0024	315.482	0.01378	0.00222	364.001	0.00678	0.00192
266.806	0.000101741	0.000187402	283.894	0.000724278	0.000176122	291.671	0.01607	0.0024	315.659	0.01369	0.00222	364.183	0.00678	0.00192
266.975	0.000100348	0.000187283	284.067	0.000731196	0.000176015	291.844	0.01602	0.0024	315.835	0.0136	0.00222	364.366	0.00676	0.00192
267.145	9.84092e-05	0.000187164	284.239	0.00071643	0.000175908	292.018	0.01605	0.0024	316.012	0.01336	0.00222	364.549	0.00676	0.00192
267.314	9.79436e-05	0.000187046	284.411	0.00069625	0.000175802	292.191	0.01605	0.0024	316.189	0.01315	0.00221	364.731	0.00672	0.00192
267.484	9.81023e-05	0.000186927	284.583	0.000695149	0.000175695	292.365	0.01603	0.00239	316.366	0.01316	0.00221	364.914	0.00669	0.00192
267.654	9.39215e-05	0.000186809	284.756	0.000709697	0.000175589	292.538	0.01602	0.00239	316.543	0.01324	0.00221	365.096	0.00671	0.00192
267.823	9.02041e-05	0.00018669	284.928	0.000723497	0.000175483	292.712	0.01593	0.00239	316.719	0.01317	0.00221	365.279	0.00667	0.00192
267.993	9.12914e-05	0.000186572	285.101	0.000727221	0.000175377	292.885	0.01575	0.00239	316.896	0.01306	0.00221	365.462	0.00657	0.00192
268.163	9.78319e-05	0.000186454	285.273	0.000709828	0.000175271	293.059	0.01573	0.00239	317.073	0.01296	0.00221	365.644	0.0065	0.00191
268.333	0.000106334	0.000186336	285.445	0.000692276	0.000175165	293.233	0.01589	0.00239	317.25	0.01307	0.00221	365.827	0.00649	0.00191
268.502	0.000112798	0.000186218	285.618	0.000690498	0.000175059	293.406	0.01597	0.00239	317.427	0.01315	0.00221	366.01	0.00642	0.00191
268.672	0.000111059	0.0001861	285.79	0.000671309	0.000174953	293.58	0.01597	0.00238	317.604	0.01317	0.0022	366.193	0.00635	0.00191
268.842	0.00010532	0.000185983	285.963	0.00065018	0.000174848	293.754	0.01587	0.00238	317.781	0.01342	0.0022	366.375	0.00632	0.00191
269.012	0.000104652	0.000185865	286.136	0.000653381	0.000174742	293.927	0.01564	0.00238	317.958	0.01349	0.0022	366.558	0.00628	0.00191
269.182	0.000102629	0.000185748	286.308	0.000678753	0.000174637	294.101	0.01555	0.00238	318.135	0.0134	0.0022	366.741	0.00624	0.00191
269.352	9.61155e-05	0.000185631	286.481	0.000702425	0.000174532	294.275	0.01559	0.00238	318.312	0.01326	0.0022	366.924	0.00625	0.00191
269.522	9.66197e-05	0.000185514	286.653	0.000696289	0.000174427	294.449	0.01566	0.00238	318.489	0.01286	0.0022	367.107	0.0063	0.00191
269.692	0.000104244	0.000185397	286.826	0.000689481	0.000174322	294.622	0.01572	0.00238	318.667	0.01273	0.0022	367.289	0.00631	0.00191
269.862	0.000107742	0.00018528	286.999	0.000692532	0.000174217	294.796	0.01578	0.00237	318.844	0.01276	0.0022	367.472	0.00628	0.0019
270.032	0.000104301	0.000185164	287.171	0.000677397	0.000174112	294.97	0.01584	0.00237	319.021	0.01267	0.00219	367.655	0.00627	0.0019
270.202	9.90775e-05	0.000185047	287.344	0.000657347	0.000174007	295.144	0.01574	0.00237	319.198	0.01263	0.00219	367.838	0.00628	0.0019
270.372	9.65449e-05	0.000184931	287.517	0.000646999	0.000173903	295.318	0.01554	0.00237	319.375	0.01247	0.00219	368.021	0.00628	0.0019
270.542	9.55502e-05	0.000184814	287.69	0.000634268	0.000173798	295.492	0.01541	0.00237	319.553	0.01233	0.00219	368.204	0.00627	0.0019
270.712	9.25496e-05	0.000184698	287.863	0.000640249	0.000173694	295.666	0.01532	0.00237	319.73	0.01232	0.00219	368.387	0.00625	0.0019
270.882	8.6044e-05	0.000184582	288.035	0.000655665	0.00017359	295.84	0.01509	0.00237	319.907	0.0121	0.00219	368.57	0.00623	0.0019
271.052	8.26366e-05	0.000184466	288.208	0.000660736	0.000173486	296.014	0.01495	0.00236	320.084	0.01189	0.00219	368.753	0.0062	0.0019
271.223	8.06046e-05	0.00018435	288.381	0.00066327	0.000173382	296.188	0.01503	0.00236	320.262	0.01205	0.00219	368.936	0.0062	0.0019
271.393	8.23227e-05	0.000184235	288.554	0.000669655	0.000173278	296.362	0.01497	0.00236	320.439	0.01217	0.00218	369.119	0.00616	0.0019
271.563	8.85805e-05	0.000184119	288.727	0.000689414	0.000173174	296.536	0.01483	0.00236	320.616	0.01208	0.00218	369.302	0.00604	0.0019
271.733	9.19415e-05	0.000184004	288.9	0.00069326	0.00017307	296.71	0.01481	0.00236	320.794	0.01208	0.00218	369.485	0.00599	0.00189
271.904	9.20186e-05	0.000183889	289.073	0.00067258	0.000172967	296.884	0.01497	0.00236	320.971	0.01217	0.00218	369.668	0.00601	0.00189
272.074	9.22994e-05	0.000183773	289.246	0.000654356	0.000172863	297.058	0.01496	0.00236	321.149	0.01215	0.00218	369.852	0.00602	0.00189
272.244	8.88057e-05	0.000183658	289.419	0.000657489	0.00017276	297.233	0.01495	0.00236	321.326	0.01209	0.00218	370.035	0.00604	0.00189
272.415	8.07676e-05	0.000183544	289.592	0.000664472	0.000172657	297.407	0.01504	0.00235	321.504	0.0121	0.00218	370.218	0.00607	0.00189
272.585	7.80637e-05	0.000183429	289.765	0.000647028	0.000172554	297.581	0.01498	0.00235	321.681	0.01194	0.00218	370.401	0.00609	0.00189
272.756	7.98437e-05	0.000183314	289.938	0.000625807	0.00017245	297.755	0.0149	0.00235	321.859	0.01183	0.00217	370.584	0.00613	0.00189
272.926	8.13804e-05	0.0001832	290.111	0.000625878	0.000172348	297.93	0.01496	0.00235	322.036	0.01191	0.00217	370.768	0.00618	0.00189
273.097	7.92425e-05	0.000183085	290.285	0.000630237	0.000172245	298.104	0.01503	0.00235	322.214	0.01203	0.00217	370.951	0.00615	0.00189
273.267	8.27509e-05	0.000182971	290.458	0.00062812	0.000172142	298.278	0.01495	0.00235	322.391	0.01205	0.00217	371.134	0.00608	0.00189
273.438	8.70907e-05	0.000182857	290.631	0.000618487	0.000172039	298.453	0.01492	0.00235	322.569	0.01195	0.00217	371.317	0.00599	0.00189
273.609	8.95044e-05	0.000182743	290.804	0.000611041	0.000171937	298.627	0.01476	0.00234	322.747	0.01185	0.00217	371.501	0.006	0.00188
273.779	9.52904e-05	0.000182629	290.978	0.000613611	0.000171835	298.801	0.01467	0.00234	322.924	0.01179	0.00217	371.684	0.00603	0.00188
273.95	9.50631e-05	0.000182515	291.151	0.000618213	0.000171732	298.976	0.01461	0.00234	323.102	0.01175	0.00217	371.867	0.00597	0.00188
274.121	9.317e-05	0.000182402	291.324	0.000622138	0.00017163	299.15	0.01438	0.00234	323.28	0.01175	0.00217	372.051	0.00588	0.00188
274.291	8.68431e-05	0.000182288	291.498	0.000618186	0.000171528	299.325	0.0143	0.00234	323.458	0.01179	0.00216	372.234	0.00586	0.00188
274.462	8.02518e-05	0.000182175	291.671	0.000615507	0.000171426	299.499	0.01432	0.00234	323.635	0.01175	0.00216	372.417	0.00588	0.00188
274.633	7.58323e-05	0.000182061	291.844	0.000614936	0.000171324	299.674	0.01431	0.00234	323.813	0.01171	0.00216	372.601	0.00584	0.00188
274.804	7.32231e-05	0.000181948	292.018	0.000620179	0.000171222	299.848	0.01414	0.00233	323.991	0.01162	0.00216	372.784	0.00577	0.00188
274.974	7.77934e-05	0.000181835	292.191	0.00063251	0.000171121	300.023	0.01379	0.00233	324.169	0.01151	0.00216	372.968	0.00579	0.00188
275.145	7.94141e-05	0.000181722	292.365	0.000642495	0.000171019	300.198	0.01355	0.00233	324.347	0.01148	0.00216	373.151	0.00581	0.00188
275.316	7.97137e-05	0.000181609	292.538	0.000658699	0.000170918	300.372	0.01346	0.00233	324.525	0.01148	0.00216	373.335	0.00582	0.00187
275.487	8.03586e-05	0.000181497	292.712	0.000664108	0.000170816	300.547	0.01356	0.00233	324.702	0.01144	0.00216	373.518	0.00586	0.00187
275.658	8.50564e-05	0.000181384	292.885	0.000648005	0.000170715	300.722	0.01374	0.00233	324.88	0.01142	0.00215	373.702	0.0059	0.00187
275.829	8.9102e-05	0.000181272	293.059	0.000636959	0.000170614	300.896	0.0139	0.00233	325.058	0.01134	0.00215	373.885	0.0059	0.00187
276	8.98721e-05	0.000181159	293.233	0.000635912	0.000170513	301.071	0.01395	0.00233	325.236	0.01121	0.00215	374.069	0.00588	0.00187
276.171	9.03153e-05	0.000181047	293.406	0.000637337	0.000170412	301.246	0.0137	0.00232	325.414	0.01113	0.00215	374.253	0.00589	0.00187
276.342	8.75609e-05	0.000180935	293.58	0.000631305	0.000170311	301.421	0.01358	0.00232	325.592	0.01109	0.00215	374.436	0.00596	0.00187
276.513	8.64357e-05	0.000180823	293.754	0.000628943	0.000170211	301.595	0.01373	0.00232	325.77	0.01104	0.00215	374.62	0.00591	0.00187
276.684	8.7878e-05	0.000180711	293.927	0.000628451	0.00017011	301.77	0.01384	0.00232	325.948	0.01098	0.00215	374.803	0.00583	0.00187
276.855	8.83009e-05	0.0001806	294.101	0.000627004	0.00017001	301.945	0.01364	0.00232	326.126	0.01103	0.00215	374.987	0.0058	0.00187
277.026	8.87861e-05	0.000180488	294.275	0.000639043	0.000169909	302.12	0.01341	0.00232	326.305	0.01105	0.00215	375.171	0.00571	0.00187
277.198	9.36348e-05	0.000180377	294.449	0.000660583	0.000169809	302.295	0.01329	0.00232	326.483	0.0109	0.00214	375.354	0.00568	0.00186
277.369	9.54659e-05	0.000180265	294.622	0.000668357	0.000169709	302.47	0.01319	0.00231	326.661	0.01081	0.00214	375.538	0.00573	0.00186
277.54	9.15663e-05	0.000180154	294.796	0.000660527	0.000169609	302.645	0.01322	0.00231	326.839	0.01085	0.00214	375.722	0.00572	0.00186
277.711	8.7176e-05	0.000180043	294.97	0.00065525	0.000169509	302.82	0.01328	0.00231	327.017	0.01074	0.00214	375.906	0.00568	0.00186
277.883	8.08858e-05	0.000179932	295.144	0.000655962	0.000169409	302.995	0.0135	0.00231	327.195	0.01057	0.00214	376.089	0.00567	0.00186
278.054	7.88401e-05	0.000179821	295.318	0.000661546	0.000169309	303.17	0.01377	0.00231	327.374	0.01062	0.00214	376.273	0.00566	0.00186
278.225	8.19361e-05	0.000179711	295.492	0.000655026	0.000169209	303.345	0.01373	0.00231	327.552	0.01075	0.00214	376.457	0.00561	0.00186
278.397	8.47888e-05	0.0001796	295.666	0.000639237	0.00016911	303.52	0.01354	0.00231	327.73	0.01099	0.00214	376.641	0.00557	0.00186
278.568	8.71519e-05	0.000179489	295.84	0.000628837	0.00016901	303.695	0.01347	0.0023	327.909	0.01115	0.00213	376.825	0.00555	0.00186
278.739	8.40216e-05	0.000179379	296.014	0.000631823	0.000168911	303.87	0.01348	0.0023	328.087	0.01099	0.00213	377.009	0.00548	0.00186
278.911	8.11773e-05	0.000179269	296.188	0.000633848	0.000168812	304.045	0.01359	0.0023	328.265	0.01073	0.00213	377.193	0.00542	0.00186
279.082	8.32963e-05	0.000179159	296.362	0.000618762	0.000168713	304.22	0.01355	0.0023	328.444	0.01058	0.00213	377.377	0.00542	0.00185
279.254	8.67237e-05	0.000179049	296.536	0.000619871	0.000168614	304.396	0.01337	0.0023	328.622	0.01037	0.00213	377.56	0.00547	0.00185
279.425	8.41629e-05	0.000178939	296.71	0.000631174	0.000168515	304.571	0.0134	0.0023	328.8	0.01026	0.00213	377.744	0.00561	0.00185
279.597	7.96609e-05	0.000178829	296.884	0.00062152	0.000168416	304.746	0.01347	0.0023	328.979	0.01052	0.00213	377.928	0.00572	0.00185
279.768	7.75484e-05	0.000178719	297.058	0.000610424	0.000168317	304.921	0.01348	0.0023	329.157	0.01066	0.00213	378.112	0.00573	0.00185
279.94	7.55381e-05	0.00017861	297.233	0.000607727	0.000168218	305.097	0.0135	0.00229	329.336	0.01052	0.00213	378.296	0.00565	0.00185
280.112	7.46105e-05	0.0001785	297.407	0.000605349	0.00016812	305.272	0.01349	0.00229	329.514	0.01042	0.00212	378.48	0.00563	0.00185
280.283	7.18006e-05	0.000178391	297.581	0.000609337	0.000168021	305.447	0.01325	0.00229	329.693	0.01052	0.00212	378.664	0.00571	0.00185
280.455	7.28576e-05	0.000178282	297.755	0.000614004	0.000167923	305.623	0.01294	0.00229	329.871	0.01055	0.00212	378.848	0.00573	0.00185
280.627	7.71266e-05	0.000178173	297.93	0.000612987	0.000167825	305.798	0.01289	0.00229	330.05	0.01051	0.00212	379.033	0.00571	0.00185
280.798	8.55326e-05	0.000178064	298.104	0.000609526	0.000167727	305.974	0.01296	0.00229	330.229	0.01045	0.00212	379.217	0.00572	0.00185
280.97	9.50248e-05	0.000177955	298.278	0.00060871	0.000167629	306.149	0.01306	0.00229	330.407	0.01033	0.00212	379.401	0.00572	0.00185
281.142	0.00011302	0.000177846	298.453	0.000613701	0.000167531	306.325	0.01308	0.00229	330.586	0.01032	0.00212	379.585	0.0057	0.00184
281.314	0.000153485	0.000177737	298.627	0.000609557	0.000167433	306.5	0.0129	0.00228	330.764	0.01026	0.00212	379.769	0.00562	0.00184
281.486	0.000259554	0.000177629	298.801	0.000607458	0.000167335	306.676	0.01267	0.00228	330.943	0.01015	0.00212	379.953	0.00554	0.00184
281.658	0.000299259	0.000177521	298.976	0.000604393	0.000167238	306.851	0.01253	0.00228	331.122	0.01014	0.00211	380.137	0.0055	0.00184
281.829	0.000209181	0.000177412	299.15	0.000592228	0.00016714	307.027	0.01232	0.00228	331.301	0.01015	0.00211	380.322	0.00546	0.00184
282.001	0.00014248	0.000177304	299.325	0.000588801	0.000167043	307.202	0.0123	0.00228	331.479	0.01015	0.00211	380.506	0.00537	0.00184
282.173	0.00011947	0.000177196	299.499	0.000597243	0.000166945	307.378	0.01246	0.00228	331.658	0.0101	0.00211	380.69	0.00533	0.00184
282.345	0.000107539	0.000177088	299.674	0.000609859	0.000166848	307.553	0.01257	0.00228	331.837	0.01008	0.00211	380.874	0.00536	0.00184
282.517	9.24267e-05	0.00017698	299.848	0.000600572	0.000166751	307.729	0.01254	0.00227	332.016	0.01003	0.00211	381.059	0.00533	0.00184
282.689	8.53696e-05	0.000176873	300.023	0.000590164	0.000166654	307.905	0.01243	0.00227	332.195	0.01004	0.00211	381.243	0.00528	0.00184
282.861	8.43792e-05	0.000176765	300.198	0.000591307	0.000166557	308.081	0.01249	0.00227	332.373	0.00999	0.00211	381.427	0.00525	0.00184
283.034	8.25071e-05	0.000176658	300.372	0.000587313	0.00016646	308.256	0.01262	0.00227	332.552	0.00982	0.0021	381.612	0.00528	0.00183
283.206	7.97717e-05	0.00017655	300.547	0.000595363	0.000166363	308.432	0.01245	0.00227	332.731	0.00987	0.0021	381.796	0.00526	0.00183
283.378	7.59897e-05	0.000176443	300.722	0.000593895	0.000166267	308.608	0.01238	0.00227	332.91	0.00987	0.0021	381.98	0.00517	0.00183
283.55	7.83846e-05	0.000176336	300.896	0.000587492	0.00016617	308.784	0.01248	0.00227	333.089	0.0098	0.0021	382.165	0.00513	0.00183
283.722	7.34286e-05	0.000176229	301.071	0.000594661	0.000166074	308.959	0.01246	0.00227	333.268	0.00975	0.0021	382.349	0.00514	0.00183
283.894	6.60309e-05	0.000176122	301.246	0.000591064	0.000165977	309.135	0.01242	0.00226	333.447	0.00968	0.0021	382.534	0.00518	0.00183
284.067	6.65968e-05	0.000176015	301.421	0.000590885	0.000165881	309.311	0.01241	0.00226	333.626	0.00966	0.0021	382.718	0.00516	0.00183
284.239	6.59307e-05	0.000175908	301.595	0.000594922	0.000165785	309.487	0.01245	0.00226	333.805	0.00967	0.0021	382.903	0.00515	0.00183
284.411	7.225e-05	0.000175802	301.77	0.000593335	0.000165689	309.663	0.01242	0.00226	333.984	0.00963	0.0021	383.087	0.00515	0.00183
284.583	7.90213e-05	0.000175695	301.945	0.000589897	0.000165593	309.839	0.01233	0.00226	334.163	0.00977	0.00209	383.272	0.00517	0.00183
284.756	7.50272e-05	0.000175589	302.12	0.000595588	0.000165497	310.015	0.01231	0.00226	334.342	0.00968	0.00209	383.456	0.00523	0.00183
284.928	6.96147e-05	0.000175483	302.295	0.0005983	0.000165401	310.191	0.01233	0.00226	334.521	0.00957	0.00209	383.641	0.00511	0.00182
285.101	6.79002e-05	0.000175377	302.47	0.000586536	0.000165306	310.367	0.01226	0.00226	334.701	0.00956	0.00209	383.825	0.00502	0.00182
285.273	7.07912e-05	0.000175271	302.645	0.000584464	0.00016521	310.543	0.01207	0.00225	334.88	0.00933	0.00209	384.01	0.00506	0.00182
285.445	7.01855e-05	0.000175165	302.82	0.000589069	0.000165115	310.719	0.01189	0.00225	335.059	0.00917	0.00209	384.194	0.00505	0.00182
285.618	7.1351e-05	0.000175059	302.995	0.000592187	0.000165019	310.895	0.01177	0.00225	335.238	0.00905	0.00209	384.379	0.005	0.00182
285.79	7.6773e-05	0.000174953	303.17	0.000591763	0.000164924	311.071	0.01165	0.00225	335.417	0.0092	0.00209	384.564	0.00499	0.00182
285.963	7.58809e-05	0.000174848	303.345	0.000599352	0.000164829	311.247	0.01146	0.00225	335.597	0.00934	0.00209	384.748	0.00501	0.00182
286.136	7.39186e-05	0.000174742	303.52	0.000614148	0.000164734	311.424	0.0115	0.00225	335.776	0.00926	0.00208	384.933	0.00499	0.00182
286.308	7.05557e-05	0.000174637	303.695	0.000614895	0.000164639	311.6	0.01167	0.00225	335.955	0.00923	0.00208	385.118	0.00498	0.00182
286.481	7.05483e-05	0.000174532	303.87	0.000601828	0.000164544	311.776	0.01156	0.00225	336.135	0.0092	0.00208	385.302	0.00499	0.00182
286.653	7.16924e-05	0.000174427	304.045	0.000599515	0.000164449	311.952	0.01137	0.00224	336.314	0.00926	0.00208	385.487	0.00504	0.00182
286.826	6.96869e-05	0.000174322	304.22	0.000611421	0.000164354	312.128	0.01135	0.00224	336.493	0.00924	0.00208	385.672	0.0051	0.00182
286.999	7.23154e-05	0.000174217	304.396	0.000619219	0.00016426	312.305	0.01141	0.00224	336.673	0.00904	0.00208	385.857	0.0051	0.00181
287.171	7.17089e-05	0.000174112	304.571	0.000616058	0.000164165	312.481	0.01139	0.00224	336.852	0.009	0.00208	386.042	0.00512	0.00181
287.344	6.92085e-05	0.000174007	304.746	0.000603868	0.000164071	312.657	0.01129	0.00224	337.031	0.00905	0.00208	386.226	0.00512	0.00181
287.517	6.94468e-05	0.000173903	304.921	0.000591674	0.000163977	312.834	0.01112	0.00224	337.211	0.00911	0.00208	386.411	0.00502	0.00181
287.69	7.0861e-05	0.000173798	305.097	0.000583951	0.000163882	313.01	0.01096	0.00224	337.39	0.00927	0.00207	386.596	0.00491	0.00181
287.863	7.19653e-05	0.000173694	305.272	0.000587479	0.000163788	313.187	0.01107	0.00224	337.57	0.00934	0.00207	386.781	0.00492	0.00181
288.035	7.16689e-05	0.00017359	305.447	0.000583824	0.000163694	313.363	0.01122	0.00223	337.749	0.00923	0.00207	386.966	0.00494	0.00181
288.208	7.56617e-05	0.000173486	305.623	0.000570328	0.0001636	313.539	0.01119	0.00223	337.929	0.00912	0.00207	387.151	0.00487	0.00181
288.381	7.53438e-05	0.000173382	305.798	0.000558883	0.000163507	313.716	0.01121	0.00223	338.109	0.00901	0.00207	387.336	0.00485	0.00181
288.554	7.28408e-05	0.000173278	305.974	0.000557123	0.000163413	313.892	0.0113	0.00223	338.288	0.00878	0.00207	387.52	0.00487	0.00181
288.727	7.44628e-05	0.000173174	306.149	0.000560404	0.000163319	314.069	0.01125	0.00223	338.468	0.00871	0.00207	387.705	0.00486	0.00181
288.9	7.34847e-05	0.00017307	306.325	0.000557835	0.000163226	314.245	0.01102	0.00223	338.647	0.00872	0.00207	387.89	0.00484	0.0018
289.073	7.27136e-05	0.000172967	306.5	0.000559584	0.000163132	314.422	0.01093	0.00223	338.827	0.00879	0.00207	388.075	0.00486	0.0018
289.246	6.90302e-05	0.000172863	306.676	0.000566665	0.000163039	314.599	0.01088	0.00223	339.007	0.00885	0.00206	388.26	0.00485	0.0018
289.419	6.035e-05	0.00017276	306.851	0.000581665	0.000162946	314.775	0.01075	0.00222	339.186	0.00881	0.00206	388.445	0.00487	0.0018
289.592	5.95562e-05	0.000172657	307.027	0.000585639	0.000162852	314.952	0.01067	0.00222	339.366	0.00881	0.00206	388.63	0.0049	0.0018
289.765	6.16519e-05	0.000172554	307.202	0.000579233	0.000162759	315.128	0.01054	0.00222	339.546	0.00876	0.00206	388.816	0.00491	0.0018
289.938	5.89563e-05	0.00017245	307.378	0.000557304	0.000162666	315.305	0.01031	0.00222	339.726	0.00872	0.00206	389.001	0.00487	0.0018
290.111	5.72519e-05	0.000172348	307.553	0.000531411	0.000162573	315.482	0.01004	0.00222	339.905	0.00851	0.00206	389.186	0.00477	0.0018
290.285	5.47196e-05	0.000172245	307.729	0.000535909	0.000162481	315.659	0.00982	0.00222	340.085	0.00842	0.00206	389.371	0.00471	0.0018
290.458	5.73965e-05	0.000172142	307.905	0.000552333	0.000162388	315.835	0.00958	0.00222	340.265	0.00845	0.00206	389.556	0.00471	0.0018
290.631	6.25322e-05	0.000172039	308.081	0.000555052	0.000162295	316.012	0.00932	0.00222	340.445	0.00845	0.00206	389.741	0.00475	0.0018
290.804	6.0806e-05	0.000171937	308.256	0.000555187	0.000162203	316.189	0.00921	0.00221	340.625	0.00855	0.00206	389.926	0.00471	0.0018
290.978	5.64531e-05	0.000171835	308.432	0.000561308	0.00016211	316.366	0.00913	0.00221	340.804	0.00849	0.00205	390.111	0.00469	0.00179
291.151	5.43331e-05	0.000171732	308.608	0.000552216	0.000162018	316.543	0.00919	0.00221	340.984	0.00846	0.00205	390.297	0.00472	0.00179
291.324	5.14457e-05	0.00017163	308.784	0.000541142	0.000161926	316.719	0.00931	0.00221	341.164	0.00856	0.00205	390.482	0.00472	0.00179
291.498	4.83104e-05	0.000171528	308.959	0.000534351	0.000161834	316.896	0.00946	0.00221	341.344	0.00846	0.00205	390.667	0.00468	0.00179
291.671	5.20026e-05	0.000171426	309.135	0.000526873	0.000161741	317.073	0.00975	0.00221	341.524	0.00823	0.00205	390.852	0.00466	0.00179
291.844	5.95453e-05	0.000171324	309.311	0.000536112	0.00016165	317.25	0.00995	0.00221	341.704	0.00807	0.00205	391.038	0.00464	0.00179
292.018	6.61173e-05	0.000171222	309.487	0.000544988	0.000161558	317.427	0.01014	0.00221	341.884	0.00802	0.00205	391.223	0.00461	0.00179
292.191	5.88804e-05	0.000171121	309.663	0.000545889	0.000161466	317.604	0.01031	0.0022	342.064	0.00824	0.00205	391.408	0.00457	0.00179
292.365	5.69882e-05	0.000171019	309.839	0.000549019	0.000161374	317.781	0.01037	0.0022	342.244	0.00825	0.00205	391.594	0.00456	0.00179
292.538	6.19463e-05	0.000170918	310.015	0.000545991	0.000161283	317.958	0.01043	0.0022	342.424	0.00808	0.00204	391.779	0.00462	0.00179
292.712	5.89952e-05	0.000170816	310.191	0.000537452	0.000161191	318.135	0.01048	0.0022	342.604	0.00811	0.00204	391.964	0.00466	0.00179
292.885	5.8736e-05	0.000170715	310.367	0.000536124	0.0001611	318.312	0.01052	0.0022	342.785	0.00811	0.00204	392.15	0.00456	0.00179
293.059	6.01347e-05	0.000170614	310.543	0.0005487	0.000161008	318.489	0.01061	0.0022	342.965	0.00821	0.00204	392.335	0.00443	0.00178
293.233	6.3088e-05	0.000170513	310.719	0.000571292	0.000160917	318.667	0.01064	0.0022	343.145	0.00849	0.00204	392.521	0.00436	0.00178
293.406	6.1502e-05	0.000170412	310.895	0.000585131	0.000160826	318.844	0.01067	0.0022	343.325	0.00858	0.00204	392.706	0.0043	0.00178
293.58	5.944e-05	0.000170311	311.071	0.000588758	0.000160735	319.021	0.01065	0.00219	343.505	0.00855	0.00204	392.891	0.0043	0.00178
293.754	6.29755e-05	0.000170211	311.247	0.000588612	0.000160644	319.198	0.01052	0.00219	343.685	0.00843	0.00204	393.077	0.00441	0.00178
293.927	6.70096e-05	0.00017011	311.424	0.000587413	0.000160553	319.375	0.01037	0.00219	343.866	0.00827	0.00204	393.262	0.00453	0.00178
294.101	6.68754e-05	0.00017001	311.6	0.000575134	0.000160462	319.553	0.01049	0.00219	344.046	0.00827	0.00203	393.448	0.00462	0.00178
294.275	6.83606e-05	0.000169909	311.776	0.000558838	0.000160372	319.73	0.01061	0.00219	344.226	0.00825	0.00203	393.633	0.00468	0.00178
294.449	7.07165e-05	0.000169809	311.952	0.000550773	0.000160281	319.907	0.01054	0.00219	344.407	0.00818	0.00203	393.819	0.00471	0.00178
294.622	6.60378e-05	0.000169709	312.128	0.00055582	0.00016019	320.084	0.0105	0.00219	344.587	0.00823	0.00203	394.005	0.00474	0.00178
294.796	5.64797e-05	0.000169609	312.305	0.000573249	0.0001601	320.262	0.01045	0.00219	344.767	0.00836	0.00203	394.19	0.0047	0.00178
294.97	5.05734e-05	0.000169509	312.481	0.000566642	0.00016001	320.439	0.01037	0.00218	344.948	0.00837	0.00203	394.376	0.00463	0.00177
295.144	4.79862e-05	0.000169409	312.657	0.000546756	0.000159919	320.616	0.01023	0.00218	345.128	0.00827	0.00203	394.561	0.00463	0.00177
295.318	4.95322e-05	0.000169309	312.834	0.000542786	0.000159829	320.794	0.0102	0.00218	345.308	0.00829	0.00203	394.747	0.00464	0.00177
295.492	5.24064e-05	0.000169209	313.01	0.000555839	0.000159739	320.971	0.01009	0.00218	345.489	0.00839	0.00203	394.933	0.00458	0.00177
295.666	5.39325e-05	0.00016911	313.187	0.000561456	0.000159649	321.149	0.01004	0.00218	345.669	0.0084	0.00203	395.118	0.00451	0.00177
295.84	5.97598e-05	0.00016901	313.363	0.000553463	0.000159559	321.326	0.01018	0.00218	345.85	0.00822	0.00202	395.304	0.00446	0.00177
296.014	6.30739e-05	0.000168911	313.539	0.000551158	0.00015947	321.504	0.01023	0.00218	346.03	0.00814	0.00202	395.49	0.00443	0.00177
296.188	5.91348e-05	0.000168812	313.716	0.000539254	0.00015938	321.681	0.01017	0.00218	346.211	0.00811	0.00202	395.675	0.00439	0.00177
296.362	5.80025e-05	0.000168713	313.892	0.000516859	0.00015929	321.859	0.01007	0.00217	346.391	0.00788	0.00202	395.861	0.0044	0.00177
296.536	5.76372e-05	0.000168614	314.069	0.000508244	0.000159201	322.036	0.00997	0.00217	346.572	0.00766	0.00202	396.047	0.00448	0.00177
296.71	5.46529e-05	0.000168515	314.245	0.000506661	0.000159111	322.214	0.00996	0.00217	346.752	0.00769	0.00202	396.233	0.00454	0.00177
296.884	5.55151e-05	0.000168416	314.422	0.000505241	0.000159022	322.391	0.00998	0.00217	346.933	0.00781	0.00202	396.418	0.0045	0.00177
297.058	5.30691e-05	0.000168317	314.599	0.000508987	0.000158933	322.569	0.00987	0.00217	347.114	0.00792	0.00202	396.604	0.0044	0.00176
297.233	5.17057e-05	0.000168218	314.775	0.000518434	0.000158844	322.747	0.00975	0.00217	347.294	0.00796	0.00202	396.79	0.00435	0.00176
297.407	5.27338e-05	0.00016812	314.952	0.000541071	0.000158754	322.924	0.00974	0.00217	347.475	0.00798	0.00201	396.976	0.00434	0.00176
297.581	5.2639e-05	0.000168021	315.128	0.00055439	0.000158665	323.102	0.00979	0.00217	347.656	0.00794	0.00201	397.162	0.00435	0.00176
297.755	5.23562e-05	0.000167923	315.305	0.000547398	0.000158577	323.28	0.00987	0.00217	347.836	0.00787	0.00201	397.348	0.00436	0.00176
297.93	5.21364e-05	0.000167825	315.482	0.000545169	0.000158488	323.458	0.0098	0.00216	348.017	0.00794	0.00201	397.534	0.00441	0.00176
298.104	5.12494e-05	0.000167727	315.659	0.000556136	0.000158399	323.635	0.00961	0.00216	348.198	0.00799	0.00201	397.72	0.00447	0.00176
298.278	5.1092e-05	0.000167629	315.835	0.000556145	0.00015831	323.813	0.00967	0.00216	348.379	0.00805	0.00201	397.905	0.00451	0.00176
298.453	5.11628e-05	0.000167531	316.012	0.000554407	0.000158222	323.991	0.00987	0.00216	348.559	0.00801	0.00201	398.091	0.00452	0.00176
298.627	4.99424e-05	0.000167433	316.189	0.000558084	0.000158133	324.169	0.00996	0.00216	348.74	0.00781	0.00201	398.277	0.00447	0.00176
298.801	5.07637e-05	0.000167335	316.366	0.000540487	0.000158045	324.347	0.01001	0.00216	348.921	0.00768	0.00201	398.463	0.00442	0.00176
298.976	5.01051e-05	0.000167238	316.543	0.000514815	0.000157957	324.525	0.01004	0.00216	349.102	0.00769	0.00201	398.649	0.00445	0.00176
299.15	5.00514e-05	0.00016714	316.719	0.000494964	0.000157868	324.702	0.00993	0.00216	349.283	0.00764	0.002	398.835	0.00451	0.00176
299.325	5.325e-05	0.000167043	316.896	0.000492154	0.00015778	324.88	0.00983	0.00215	349.464	0.0074	0.002	399.021	0.00451	0.00175
299.499	5.50313e-05	0.000166945	317.073	0.000507082	0.000157692	325.058	0.00978	0.00215	349.645	0.00721	0.002	399.207	0.00448	0.00175
299.674	5.49364e-05	0.000166848	317.25	0.000522913	0.000157604	325.236	0.00976	0.00215	349.825	0.00733	0.002	399.394	0.00442	0.00175
299.848	5.45493e-05	0.000166751	317.427	0.000523161	0.000157516	325.414	0.00983	0.00215	350.006	0.00739	0.002	399.58	0.00437	0.00175
300.023	5.33901e-05	0.000166654	317.604	0.000515129	0.000157429	325.592	0.00982	0.00215	350.187	0.0073	0.002	399.766	0.00434	0.00175
300.198	5.09784e-05	0.000166557	317.781	0.000515012	0.000157341	325.77	0.00977	0.00215	350.368	0.00716	0.002	399.952	0.00429	0.00175
300.372	4.75851e-05	0.00016646	317.958	0.000502728	0.000157253	325.948	0.00984	0.00215	350.549	0.007	0.002	400.138	0.00424	0.00175
300.547	4.74267e-05	0.000166363	318.135	0.000473621	0.000157166	326.126	0.0098	0.00215	350.73	0.00696	0.002	400.324	0.00423	0.00175
300.722	4.92301e-05	0.000166267	318.312	0.000452509	0.000157078	326.305	0.00965	0.00215	350.912	0.00709	0.00199	400.51	0.00424	0.00175
300.896	4.90712e-05	0.00016617	318.489	0.000453444	0.000156991	326.483	0.00954	0.00214	351.093	0.00719	0.00199	400.697	0.00424	0.00175
301.071	4.72833e-05	0.000166074	318.667	0.000464222	0.000156904	326.661	0.00946	0.00214	351.274	0.00721	0.00199	400.883	0.00421	0.00175
301.246	4.61636e-05	0.000165977	318.844	0.000480928	0.000156817	326.839	0.00933	0.00214	351.455	0.00729	0.00199	401.069	0.00417	0.00175
301.421	4.62549e-05	0.000165881	319.021	0.000501356	0.00015673	327.017	0.00923	0.00214	351.636	0.00747	0.00199	401.255	0.00418	0.00174
301.595	4.57612e-05	0.000165785	319.198	0.000506915	0.000156643	327.195	0.00935	0.00214	351.817	0.00761	0.00199	401.442	0.00418	0.00174
301.77	4.66888e-05	0.000165689	319.375	0.00050095	0.000156556	327.374	0.00952	0.00214	351.998	0.0076	0.00199	401.628	0.00416	0.00174
301.945	4.86823e-05	0.000165593	319.553	0.000499727	0.000156469	327.552	0.00958	0.00214	352.179	0.00736	0.00199	401.814	0.00417	0.00174
302.12	4.79585e-05	0.000165497	319.73	0.000508438	0.000156382	327.73	0.00958	0.00214	352.361	0.00715	0.00199	402	0.00408	0.00174
302.295	4.88873e-05	0.000165401	319.907	0.000524963	0.000156295	327.909	0.00955	0.00213	352.542	0.00722	0.00199	402.187	0.004	0.00174
302.47	5.17394e-05	0.000165306	320.084	0.000536748	0.000156209	328.087	0.00949	0.00213	352.723	0.00729	0.00198	402.373	0.00404	0.00174
302.645	5.31915e-05	0.00016521	320.262	0.000531518	0.000156122	328.265	0.00933	0.00213	352.904	0.00737	0.00198	402.56	0.0041	0.00174
302.82	4.82623e-05	0.000165115	320.439	0.000515404	0.000156036	328.444	0.00907	0.00213	353.086	0.00736	0.00198	402.746	0.00414	0.00174
302.995	4.59075e-05	0.000165019	320.616	0.000513324	0.00015595	328.622	0.00888	0.00213	353.267	0.00734	0.00198	402.932	0.00409	0.00174
303.17	5.05607e-05	0.000164924	320.794	0.000528922	0.000155863	328.8	0.00885	0.00213	353.448	0.00736	0.00198	403.119	0.00407	0.00174
303.345	5.05271e-05	0.000164829	320.971	0.000541618	0.000155777	328.979	0.00889	0.00213	353.63	0.0072	0.00198	403.305	0.00415	0.00174
303.52	4.7165e-05	0.000164734	321.149	0.000542445	0.000155691	329.157	0.00894	0.00213	353.811	0.007	0.00198	403.492	0.00412	0.00173
303.695	4.76972e-05	0.000164639	321.326	0.000531684	0.000155605	329.336	0.00907	0.00213	353.993	0.0069	0.00198	403.678	0.00405	0.00173
303.87	5.15792e-05	0.000164544	321.504	0.000518544	0.000155519	329.514	0.00917	0.00212	354.174	0.00689	0.00198	403.865	0.00406	0.00173
304.045	5.36614e-05	0.000164449	321.681	0.000510111	0.000155433	329.693	0.00929	0.00212	354.355	0.00685	0.00198	404.051	0.00408	0.00173
304.22	5.4592e-05	0.000164354	321.859	0.000501961	0.000155348	329.871	0.00931	0.00212	354.537	0.00679	0.00197	404.238	0.00405	0.00173
304.396	5.49784e-05	0.00016426	322.036	0.000488358	0.000155262	330.05	0.00913	0.00212	354.718	0.00681	0.00197	404.424	0.00401	0.00173
304.571	5.39816e-05	0.000164165	322.214	0.000471104	0.000155176	330.229	0.00904	0.00212	354.9	0.00688	0.00197	404.611	0.004	0.00173
304.746	4.93374e-05	0.000164071	322.391	0.000463109	0.000155091	330.407	0.00908	0.00212	355.081	0.00692	0.00197	404.797	0.00399	0.00173
304.921	4.6726e-05	0.000163977	322.569	0.000466959	0.000155006	330.586	0.00912	0.00212	355.263	0.00689	0.00197	404.984	0.00398	0.00173
305.097	4.38819e-05	0.000163882	322.747	0.000471712	0.00015492	330.764	0.0092	0.00212	355.445	0.00689	0.00197	405.171	0.00396	0.00173
305.272	4.27788e-05	0.000163788	322.924	0.000475564	0.000154835	330.943	0.00914	0.00212	355.626	0.00685	0.00197	405.357	0.00394	0.00173
305.447	4.73371e-05	0.000163694	323.102	0.000475356	0.00015475	331.122	0.00903	0.00211	355.808	0.00687	0.00197	405.544	0.00394	0.00173
305.623	4.8897e-05	0.0001636	323.28	0.000477528	0.000154665	331.301	0.00912	0.00211	355.989	0.0069	0.00197	405.73	0.00391	0.00173
305.798	4.77933e-05	0.000163507	323.458	0.000482491	0.00015458	331.479	0.00919	0.00211	356.171	0.00683	0.00197	405.917	0.0039	0.00172
305.974	4.79904e-05	0.000163413	323.635	0.000479124	0.000154495	331.658	0.00912	0.00211	356.353	0.00679	0.00196	406.104	0.0039	0.00172
306.149	4.80192e-05	0.000163319	323.813	0.000464221	0.00015441	331.837	0.00904	0.00211	356.534	0.00671	0.00196	406.291	0.00392	0.00172
306.325	4.618e-05	0.000163226	323.991	0.000467669	0.000154325	332.016	0.00908	0.00211	356.716	0.00666	0.00196	406.477	0.00392	0.00172
306.5	4.40044e-05	0.000163132	324.169	0.000481623	0.000154241	332.195	0.00908	0.00211	356.898	0.00668	0.00196	406.664	0.00391	0.00172
306.676	4.45791e-05	0.000163039	324.347	0.000468315	0.000154156	332.373	0.00885	0.00211	357.08	0.00666	0.00196	406.851	0.00393	0.00172
306.851	4.35149e-05	0.000162946	324.525	0.00044872	0.000154072	332.552	0.00861	0.0021	357.261	0.00668	0.00196	407.038	0.00392	0.00172
307.027	4.29558e-05	0.000162852	324.702	0.000447031	0.000153987	332.731	0.0085	0.0021	357.443	0.00679	0.00196	407.224	0.00388	0.00172
307.202	4.45383e-05	0.000162759	324.88	0.000457624	0.000153903	332.91	0.00849	0.0021	357.625	0.00688	0.00196	407.411	0.00381	0.00172
307.378	4.66475e-05	0.000162666	325.058	0.0004667	0.000153819	333.089	0.00844	0.0021	357.807	0.00687	0.00196	407.598	0.00378	0.00172
307.553	4.86933e-05	0.000162573	325.236	0.000473848	0.000153734	333.268	0.00836	0.0021	357.989	0.00686	0.00196	407.785	0.00381	0.00172
307.729	4.98579e-05	0.000162481	325.414	0.000476105	0.00015365	333.447	0.0084	0.0021	358.171	0.00687	0.00195	407.972	0.00376	0.00172
307.905	4.94032e-05	0.000162388	325.592	0.00047195	0.000153566	333.626	0.00839	0.0021	358.352	0.00684	0.00195	408.159	0.00373	0.00172
308.081	4.88444e-05	0.000162295	325.77	0.000461872	0.000153482	333.805	0.00836	0.0021	358.534	0.00678	0.00195	408.346	0.00378	0.00171
308.256	5.0682e-05	0.000162203	325.948	0.000454218	0.000153399	333.984	0.00839	0.0021	358.716	0.00666	0.00195	408.533	0.00378	0.00171
308.432	4.85657e-05	0.00016211	326.126	0.000451127	0.000153315	334.163	0.00841	0.00209	358.898	0.00669	0.00195	408.719	0.00378	0.00171
[truncated: 1,166 more rows]
